# Supplementary material for: Metabolic Potential of Candidatus Saccharimonadia Including Rare Lineages in Activated Sludge
Source: Environ Microbiol Rep. 2025 Nov 6;17(6):e70231. doi: 10.1111/1758-2229.70231 (PMC12592800; doi:10.1111/1758-2229.70231)
Supplement: Supplementary file 2 — Table S1: Activated sludge samples used for 16S rRNA gene amplicon and shotgun metagenomic sequence analyses Table S2: The quality and taxonomy of reference sequences of Candidatus Saccharimonadia recovered from various samples worldwide, including activated sludge samples Table S3: The quality and taxonomy of the metagenomic bins of Candidatus Saccharimonadia obtained from size‐fractionated activated sludge samples Table S4: Number of bins, genome size, completeness, contamination, and GC content of reconstructed bins of Candidatus Saccharimonadia from size‐fractionated activated sludge samples Table S5: The number of ATPase genes by each bin belonging to order CAILAD01 based on Blast KEGG Orthology And Links Annotation (BlastKOALA) Table S6: Sequence identity between Candidatus saccharimonadial sequences obtained from the metagenomic analysis using size‐fractionated activated sludge samples and sequences of pili genes retained by reference genomes Table S7: Results of homology search between Candidatus saccharimonadial sequences obtained from the metagenomic analysis using size‐fractionated activated sludge samples and the type IV secretion system gene clusters of Candidatus Nanosynbacter lyticus TM7x. The numbers in the boxes indicate the locus tag of genes homologous to the related gene of Ca. Nanosynbacter lyticus strain TM7x Table S8: Results of homology search between Candidatus saccharimonadial reference sequences and the type IV secretion system gene clusters of Candidatus Nanosynbacter lyticus TM7x. The numbers in the boxes indicate the locus tag of genes homologous to the related gene of Ca. Nanosynbacter lyticus strain TM7x. [file EMI4-17-e70231-s003.xlsx]

## Sheet: Table S1
Table S1. Activated sludge samples used for 16S rRNA gene amplicon and shotgun metagenomic sequence analyses.
Sample name	Wastewater treatment plants (WWTPs)			Treatment processes	Sampling period	With (〇)/without (×) size-fractionation
	WWTP ID	Location	Maximum wastewater flow (m3/d)
HAC	HAC	Aomori	62000	Conventional activated sludge process (CAS)	September 2021	〇
BEP	BEP	Oita	94000	CAS	November 2021	〇
NRA	NRA	Nara	290896	CAS	November 2021＊1	〇
NRA_A2O				Anaerobic-anoxic-oxic process		〇
YHG	YHG	Aichi	463800	Nitrification and denitrification process	October 2021	〇
MGA (Biosample ID: SAMD00442535, Kagemasa et al., 2022)	MGA	Miyagi	400000	CAS	June 2020	〇
MGA_unfractionated				CAS	October 2018–November 2020 (n=99)＊2	×
＊1 Activated sludge, the source of the NRA and NRA_A2O samples, was sampled on the same day. ＊2 Activated sludge sampling was performed on a weekly frequency.

## Sheet: Table S2
Table S2. The quality and taxonomy of reference sequences of Candidatus Saccharimonadia recovered from various samples worldwide, including activated sludge samples.
No.	Sample name	Isolation source		CheckM		CheckM2					Taxonomy (order; family; genus; species)	Refferences
			Geographic location (Country, City)	Completeness (%)	Contamination (%)	Completeness (%)	Contamination (%)	Genome size (Mbp)	CDS (bp)	GC (%)
1	Go_SlAct_bin_217	Activated sludge	Germany, Göttingen	95.3488	0	95.31	0.09	0.786922	801	40	JAGOAT01; JAGOAT01; JAGOAT01; JAGOAT01 sp017983775	Schneider et al., 2021
2	Go_SlAct_bin_253	Activated sludge	Germany, Göttingen	65.1163	0	61.85	0.32	0.529274	570	43	Saccharimonadales; OMJO01
3	Go_SlAct_bin_531	Activated sludge	Germany, Göttingen	72.093	0	65.57	1.12	0.708101	800	49	Saccharimonadales; UBA5946
4	Go_SlDig_bin_267	Digested sludge	Germany, Göttingen	97.6744	0	95.51	0	0.691335	734	41	Saccharimonadales; CAIOMD01; JAGOOV01; JAGOOV01 sp017992295
5	Go_SlPrim_bin_30	Primary sludge	Germany, Göttingen	95.3488	0	86.59	0.51	0.656519	695	38	Saccharimonadales; Nanogingivalaceae; Nanogingivalis; Nanogingivalis sp017992395
6	Gw_SlAct_bin_395	Activated sludge	Germany, Greifswald	58.1395	0	67.74	0.76	0.834267	913	42	Saccharimonadales; JAGPDM01; JAGPDM01; JAGPDM01 sp018057585
7	Gw_Eff_bin_127	Wastewater effluent of wastewater treatment plant	Germany, Greifswald	95.3488	0	88	2.28	0.998908	1027	41	Saccharimonadales; JAGPDM01
8	Gw_Eff_bin_132	Wastewater effluent of wastewater treatment plant	Germany, Greifswald	90.6977	2.32558	78.34	0.47	0.732972	835	38	Saccharimonadales; CAIOMD01; JAGORN01
9	Gw_Eff_bin_244	Wastewater effluent of wastewater treatment plant	Germany, Greifswald	51.1628	2.32558	71.91	3.21	0.70652	816	48	Saccharimonadales; UBA10212
10	Gw_Eff_bin_272	Wastewater effluent of wastewater treatment plant	Germany, Greifswald	95.3488	0	89.41	0.94	0.694595	757	40	Saccharimonadales; CAIOMD01; JAGORN01; JAGORN01 sp018062805
11	Gw_Eff_bin_276	Wastewater effluent of wastewater treatment plant	Germany, Greifswald	100	0	96.32	0.19	0.862455	898	49	Saccharimonadales; UBA4665; JAGORO01; JAGORO01 sp018062785
12	Gw_Eff_bin_329	Wastewater effluent of wastewater treatment plant	Germany, Greifswald	88.3721	2.32558	81.41	1.24	0.69275	762	36	Saccharimonadales; CAIOMD01; JACKGO01
13	Gw_Eff_bin_344	Wastewater effluent of wastewater treatment plant	Germany, Greifswald	81.3953	0	80.99	4.43	0.623342	701	46	CAILAD01; GCA-016700035; GCA-016700035
14	Gw_Eff_bin_463	Wastewater effluent of wastewater treatment plant	Germany, Greifswald	81.3953	0	83.97	0.2	0.893711	1016	44	Saccharimonadales; UBA7683; JAGOUG01; JAGOUG01 sp018061375
15	Gw_Eff_bin_94	Wastewater effluent of wastewater treatment plant	Germany, Greifswald	95.3488	2.32558	90.89	1.06	0.884716	979	46	Saccharimonadales; UBA1020; UBA1020; UBA1020 sp018060465
16	Gw_Inlet_bin_117	Wastewater inlet of wastewater treatment plant	Germany, Greifswald	83.7209	0	83.06	1.11	0.504077	556	38	Saccharimonadales; JAGOZV01; JAGOZV01; JAGOZV01 sp018064165
17	Gw_Inlet_bin_244	Wastewater inlet of wastewater treatment plant	Germany, Greifswald	88.3721	2.32558	78.59	0.67	0.571064	621	41	Saccharimonadales; HK-STAS-PATE-42; HK-STAS-PATE-42
18	Gw_Inlet_bin_55	Wastewater inlet of wastewater treatment plant	Germany, Greifswald	97.6744	0	94.18	0	0.631826	686	38	Saccharimonadales; Nanogingivalaceae; Nanogingivalis; Nanogingivalis sp017992395
19	Gw_Prim_bin_188	Wastewater after primary treatment of wastewater treatment plant	Germany, Greifswald	95.3488	0	88.79	0.41	0.632262	679	38	Saccharimonadales; Nanogingivalaceae; Nanogingivalis; Nanogingivalis sp017992395
20	Gw_Prim_bin_2	Wastewater after primary treatment of wastewater treatment plant	Germany, Greifswald	86.0465	0	78.05	0.97	0.542966	585	38	Saccharimonadales; JAGOZV01; JAGOZV01; JAGOZV01 sp018064165
21	Gw_Bodden_bin_15	Water discharged from wastewater treatment plant	Germany, Greifswald	74.4186	4.65116	65.38	2.1	0.599983	752	37	Saccharimonadales; CAIOMD01; JAGORN01
22	Gw_Bodden_bin_201	Water discharged from wastewater treatment plant	Germany, Greifswald	79.0698	2.32558	85.63	1.06	0.82555	929	43	Saccharimonadales; JAGPDM01; JAGPDM01; JAGPDM01 sp018057585
23	Hirt_18-Q3-R61-65_BAT3C_362_fly	Activated sludge	Denmark, Hirtshals	97.6744	0	97.71	0.05	0.749073	766	48	Saccharimonadales; Nanoperiomorbaceae; GCA-016699895; GCA-016699895 sp016699895	Singleton et al., 2021
24	Hirt_18-Q3-R61-65_BATAC_98_uni	Activated sludge	Denmark, Hirtshals	90.6977	0	88.96	3.31	1.22631	1724	48	Saccharimonadales; UBA4665; GCA-2746885; GCA-2746885 sp016699935
25	Hirt_18-Q3-R61-65_MAXAC_330_cln	Activated sludge	Denmark, Hirtshals	100	0	98.57	0.16	1.2115	1261	48	Saccharimonadales; UBA4665; GCA-2746885; GCA-2746885 sp016699955
26	Hjor_18-Q3-R7-51_MAXAC_102_uni	Activated sludge	Denmark, Hjørring	100	2.32558	97.8	0.28	1.01118	1067	49	Saccharimonadales; Saccharimonadaceae; Saccharimonas; Saccharimonas sp016700015
27	Ribe_18-Q3-R11-54_BATAC_540_fly	Activated sludge	Denmark, Ribe	97.6744	0	97.07	0	0.988272	1023	45	Saccharimonadales; SZUA-47; GCA-016700315; GCA-016700315 sp016700315
28	Skiv_18-Q3-R9-52_BAT3C_188_fly	Activated sludge	Denmark, Skive	100	0	99.37	0.95	1.00667	1068	49	Saccharimonadales; Saccharimonadaceae; Saccharimonas; Saccharimonas aalborgensis
29	Vibo_18-Q3-R45-57_BAT3C_117_fly	Activated sludge	Denmark, Viborg	100	0	97.19	0.68	1.25649	1295	50	Saccharimonadales; UBA4665; GCA-2746885; GCA-2746885 sp016700375
30	Vibo_18-Q3-R45-57_BATAC_32_fly	Activated sludge	Denmark, Viborg	100	0	97.83	0.29	0.936132	991	49	Saccharimonadales; Saccharimonadaceae; Saccharimonas; Saccharimonas aalborgensis
31	HKST-UBA46	Activated sludge	China	76.7442	2.32558	88.03	0.69	0.645154	702	42	JAGOAT01; JAGOAT01; JAGOAT01; JAGOAT01 sp020639315	Wang et al., 2021
32	HKST-UBA47	Activated sludge	China	88.3721	6.97674	91.88	9.85	0.999857	1133	40	Saccharimonadales; CAIOMD01; JAGORN01
33	HKST-UBA48	Activated sludge	China	72.093	0	87.13	0.03	0.783165	842	42	Saccharimonadales; JAGQMS01; JAGQMS01; JAGQMS01 sp020428535
34	HKST-UBA49	Activated sludge	China	58.1395	0	68.27	1.75	0.665468	790	43	Saccharimonadales; JACDBH01; JAGQMT01; JAGQMT01 sp020428565
35	HKST-UBA50	Activated sludge	China	95.3488	0	94.54	0.69	0.832352	907	45	Saccharimonadales; VXPC01; JACKGQ01; JACKGQ01 sp020631905
36	HKST-UBA51	Activated sludge	China	100	0	95.67	0	0.833323	898	41	Saccharimonadales; CAIOMD01; JACKGO01; JACKGO01 sp020631975
37	HKST-UBA52	Activated sludge	China	93.0233	2.32558	88.8	0.49	0.841182	916	40	Saccharimonadales; JAGQNJ01; HK-STAS-PATE-36; HK-STAS-PATE-36 sp023898625
38	HKST-UBA53	Activated sludge	China	93.0233	0	88.91	0.13	0.772924	816	39	Saccharimonadales; AWTP1-31; JAGQMX01; JAGQMX01 sp020428425
39	HKST-UBA54	Activated sludge	China	88.3721	0	98.6	1.12	0.9969	1131	39	Saccharimonadales; SZUA-47; JAGONL01; JAGONL01 sp020428465
40	HKST-UBA55	Activated sludge	China	95.3488	4.65116	91.71	2.22	0.810707	973	39	Saccharimonadales; JAGQNJ01; JAGQMZ01; JAGQMZ01 sp020428405
41	HKST-UBA56	Activated sludge	China	97.6744	4.65116	98.39	2.34	0.815932	895	42	Saccharimonadales; UBA1020; JAGQNA01; JAGQNA01 sp020428315
42	HKST-UBA58	Activated sludge	China	97.6744	4.65116	95.38	1.01	0.919279	989	50	Saccharimonadales; Saccharimonadaceae; Saccharimonas; Saccharimonas sp020160975
43	HKST-UBA60	Activated sludge	China	51.1628	2.32558	84.5	0.49	0.786872	857	50	Saccharimonadales; Saccharimonadaceae; Saccharimonas; Saccharimonas sp020160975
44	HKST-UBA62	Activated sludge	China	97.6744	4.65116	95.38	1.01	0.919279	989	50	Saccharimonadales; Saccharimonadaceae; Saccharimonas; Saccharimonas sp020160975
45	HKST-UBA64	Activated sludge	China	67.4419	2.32558	64.21	4.84	0.864634	1185	47	Saccharimonadales; JAGQNJ01; JAGQNJ01; JAGQNJ01 sp020428115
46	HKST-UBA65	Activated sludge	China	83.7209	0	85.51	1.85	0.708225	851	47	Saccharimonadales; JAGQNJ01; JAGQNJ01; JAGQNJ01 sp020428115
47	HKST-UBA66	Activated sludge	China	100	0	99.56	0	0.910443	973	45	Saccharimonadales; JAGQNK01; JAGQNK01; JAGQNK01 sp020428105
48	HKST-UBA67	Activated sludge	China	90.6977	2.32558	91.05	5.53	1.22367	1518	41	Saccharimonadales; AWTP1-31; AWTP1-31;
49	HKST-UBA69	Activated sludge	China	83.7209	2.32558	85.49	3.41	0.756323	928	45	Saccharimonadales; SZUA-47; JAGONL01; JAGONL01 sp020428015
50	HKST-UBA71	Activated sludge	China	100	2.32558	95.23	1.53	1.0452	1193	39	Saccharimonadales; JACQNP01; JAGQNP01; JAGQNP01 sp020428005
51	HKST-UBA72	Activated sludge	China	93.0233	0	95.99	0.96	0.915796	1011	45	Saccharimonadales; SZUA-47; JAGONL01; JAGONL01 sp020428015
52	HKST-UBA73	Activated sludge	China	97.6744	0	97.49	0.05	0.978274	1118	48	Saccharimonadales; UBA4665; JAGQNR01; JAGQNR01 sp020427985
53	HKST-UBA74	Activated sludge	China	62.7907	4.65116	73.87	4.86	1.00284	1344	51	Saccharimonadales; UBA4665
54	HKST-UBA76	Activated sludge	China	76.7442	2.32558	74.35	2.01	0.719658	861	48	Saccharimonadales; UBA7683; JAGQNU01; JAGQNU01 sp020427905
55	HKST-UBA77	Activated sludge	China	83.7209	0	84.48	5.42	1.00121	1212	40	Saccharimonadales; UBA7683; JACKGS01; JACKGS01 sp020631865
56	HKST-UBA78	Activated sludge	China	86.0465	4.65116	90.08	0.78	0.754528	844	40	Saccharimonadales; UBA7683; JACKGS01; JACKGS01 sp020631865
57	HHAS1＊	Activated sludge	Japan, Hiroshima	88.4	0	73.09	16.11	0.843408	902	40	Saccharimonadales; 2-12-FULL-41-12; JALHOM01	Fujii et al., 2022
58	HHAS2	Activated sludge	Japan, Hiroshima	97.7	0	92.45	0.07	0.826682	863	51	CAILAD01; GCA-016700035; JADZGC01
59	HHAS3	Activated sludge	Japan, Hiroshima	93	0	96.3	0.75	1.00104	1054	49	Saccharimonadales; UBA5946
60	HHAS4	Activated sludge	Japan, Hiroshima	90.7	0	78.32	0	0.726646	783	49	Saccharimonadales; Saccharimonadaceae; Saccharimonas; Saccharimonas aalborgensis
61	HHAS5	Activated sludge	Japan, Hiroshima	88.4	0	86.82	1.64	0.713968	762	50	Saccharimonadales; UBA4665; JAGQNO01; JAGQNO01 sp020428025
62	TM7_G1_3_12A＊	Oral subgingival plaque	USA	58.1395	6.97674	37.49	6.07	0.448575	586	48	Saccharimonadales; Saccharimonadaceae; Saccharimonas	McLean et al., 2020
63	TM7_CMJM_G6_1_HOT_870	Oral subgingival plaque	USA	100	0	98.65	0.66	0.625762	607	32	Saccharimonadales; Nanogingivalaceae; Nanogingivalis; Nanogingivalis gingivitcus
64	TM7_ EAM_G5_2_HOT_356	Oral cavity	unknown	97.7	0	92.91	0.4	0.730081	671	50	Saccharimonadales; Nanoperiomorbaceae; Nanoperiomorbus
	Complete Genome
65	Candidatus Saccharimonas aalborgensis (GCA_000392435.1)	Activated sludge	Denmark	100	0	99.75	0.33	1.01378	1056	49	Saccharimonadales; Saccharimonadaceae; Saccharimonas; Saccharimonas aalborgensis	Albertsen et al., 2013
66	Candidatus Mycosynbacter amalyticus (GCA_025273655.1)	Activated sludge	Australia	100	0	99.74	0.13	1.08131	1154	50	Saccharimonadales; UBA10027	Batinovic et al., 2021
67	Candidatus Nanosynbacter lyticus TM7x (GCA_000803625.1)	Oral cavity	USA	100	0	99.96	0.32	0.649959	703	45	Saccharimonadales; Nanosynbacteraceae; Nanosynbacter; Nanosynbacter lyticus	He et al., 2015
68	GWC2_44_17 (GCA_001029695.1)	Aquifer sediment	USA	100	0	98.62	0.34	1.03868	1092	46	Saccharimonadales; UBA1547; 2011-GWC2-44-17; 2011-GWC2-44-17 sp001029695	Brown et al., 2015
69	RAAC3_TM7_1 (GCA_000503915.1)	Subsurface aquifer sediment	USA	97.6744	0	99.8	0.17	0.845464	921	49	Saccharimonadales; UBA1020; UBA1020; UBA1020 sp000503915	Kantor et al., 2013
＊The genome was excluded from downstream analyses beyond CheckM2 because it failed to meet the quality thresholds (≥50% completeness and <10% contamination) determined by CheckM screening.

## Sheet: Table S3
Table S3. The quality and taxonomy of the metagenomic bins of Candidatus Saccharimonadia obtained from size-fractionated activated sludge samples.
No.	Bin's ID (DDBJ accession numbers)	Wastewater treatment plants	Treatment processes	CheckM		CheckM2					Taxonomy (order; family; genus; species)
				Completeness (%)	Contamination (%)	Completeness (%)	Contamination (%)	Genome size (Mbp)	CDS (bp)	GC (%)
1	MGA_S2_K1.Bin.45_sub (DRZ059033)	MGA	Conventional activated sludge process (CAS)	95.35	4.65	92.79	7.41	1.31685	1498	44	Saccharimonadales; AWTP1-31
2	MGA_S1_Cluster.7_sub (DRZ059032)	MGA	CAS	90.7	4.65	89.88	1.34	0.812134	914	41	Saccharimonadales; CAIOMD01
3	MGA_S7_K1.Bin.9 (DRZ059038)	MGA	CAS	86.05	0	94.95	3.38	1.12087	1175	41	Saccharimonadales; CAIOMD01
4	MGA_S3_K1.Bin.42 (DRZ059034)	MGA	CAS	97.67	0	98.86	0.04	0.995489	1064	49	Saccharimonadales; JALRHH01; JALRHH01
5	MGA_S6_K1_1053 (DRZ059037)	MGA	CAS	97.67	0	87.88	0.29	0.873118	969	46	Saccharimonadales; UBA7683; JAGOUG01
6	MGA_S5_Cluster.44 (DRZ059036)	MGA	CAS	90.7	4.65	87.51	7.89	0.847042	1034	43	Saccharimonadales; UBA7683
7	MGA_S4_K1_5067_sub (DRZ059035)	MGA	CAS	83.72	0	70.78	0.39	0.45956	537	51	CAILAD01; JADZBC01
8	HAC_Max40.Bin.060_sub＊	HAC	CAS	88.37	4.65	91.54	11.8	1.72991	2406	49	Saccharimonadales; Saccharimonadaceae; Saccharimonas; Saccharimonas aalborgensis
9	HAC_MetaBin.171	HAC	CAS	100	6.98	93.01	1.81	0.835071	955	49	Saccharimonadales; AWTP1-31
10	HAC_MetaBin.58_sub	HAC	CAS	90.7	0	92.38	5.78	1.04557	1214	43	Saccharimonadales; CAIOMD01; JACKGO01
11	HAC_MetaBin.123	HAC	CAS	100	2.33	82	0.53	0.929251	1004	42	Saccharimonadales; CAIOMD01; JACKGO01
12	HAC_MetaBin.174	HAC	CAS	90.7	0	91.14	8.51	1.21663	1315	42	Saccharimonadales; CAIOMD01
13	HAC_MetaBin.95	HAC	CAS	97.67	0	97.04	0.94	0.961208	1013	42	Saccharimonadales; JAGQMS01; JAGQMS01
14	HAC_MetaBin.76	HAC	CAS	97.67	0	84.8	2.53	0.753955	897	42	Saccharimonadales; JALRHH01; JALRHH01
15	HAC_MetaBin.1_sub	HAC	CAS	83.72	4.65	82.54	7.27	0.886788	1052	43	Saccharimonadales; SZUA-47; JAGONL01
16	HAC_MetaBin.54	HAC	CAS	93.02	2.33	98.58	3.12	1.08121	1193	45	Saccharimonadales; SZUA-47
17	HAC_MetaBin.93	HAC	CAS	83.72	0	97.84	0.07	0.946488	1017	47	Saccharimonadales; UBA2112; UBA2112
18	HAC_MetaBin.48	HAC	CAS	100	0	97.05	0.09	1.09156	1141	53	Saccharimonadales; UBA4665; GCA-2746885
19	HAC_MetaBin.5	HAC	CAS	97.67	0	90.4	4.89	0.872723	974	50	Saccharimonadales; UBA5946
20	HAC_K1_5666	HAC	CAS	95.35	0	94.15	0.07	1.22465	1192	45	Saccharimonadales
21	HAC_MetaBin.99	HAC	CAS	95.35	0	92.93	6.69	0.852419	907	51	CAILAD01; GCA-016700035; GCA-016700035
22	HAC_MetaBin.100	HAC	CAS	93.02	4.65	98.34	2.13	1.02636	1085	48	CAILAD01; GCA-016700035; GCA-016700035
23	BEP_MetaBin.10	BEP	CAS	95.35	0	96.94	0	0.924831	969	48	Saccharimonadales; UBA5946; UBA5946
24	BEP_MetaBin.198	BEP	CAS	95.35	2.33	94.47	0.3	0.898063	939	46	Saccharimonadales; AWTP1-31; AWTP1-31
25	BEP_MetaBin.85_sub	BEP	CAS	88.37	2.33	89.05	6.88	1.08905	1194	46	Saccharimonadales; AWTP1-31; AWTP1-31
26	BEP_Max40.Bin.025_sub	BEP	CAS	86.05	0	81.16	2.77	0.74751	843	38	Saccharimonadales; CAIOMD01; JAGORN01
27	BEP_Cluster.119_sub	BEP	CAS	86.05	4.65	75	1.2	0.671919	733	39	Saccharimonadales; HK-STAS-PATE-42
28	BEP_MetaBin.76	BEP	CAS	90.7	0	93.95	0.77	0.793227	863	42	Saccharimonadales; JALRHH01; JALRHH01
29	BEP_MetaBin.108	BEP	CAS	97.67	0	99.55	0.31	0.949442	1026	45	Saccharimonadales; SZUA-47; JAGONL01
30	BEP_MetaBin.9	BEP	CAS	100	4.65	94.56	6.86	1.00065	1085	43	Saccharimonadales; SZUA-47; JAGONL01
31	BEP_Max40.Bin.170	BEP	CAS	93.02	2.33	87.26	0.24	0.966612	1149	42	Saccharimonadales; SZUA-47
32	BEP_MetaBin.113	BEP	CAS	97.67	0	99.69	0.05	0.831659	893	47	Saccharimonadales; UBA1020; JACKGP01
33	BEP_MetaBin.128	BEP	CAS	90.7	0	83.41	0.01	0.825508	918	49	Saccharimonadales
34	BEP_K1_5160	BEP	CAS	97.67	0	95.71	0.15	0.992771	1080	46	Saccharimonadales
35	BEP_MetaBin.59	BEP	CAS	95.35	0	93.66	0.71	0.713291	729	45	CAILAD01; GCA-016700035; GCA-016700035; GCA-016700035 sp016700035
36	BEP_MetaBin.204	BEP	CAS	90.7	0	92.93	6.69	0.852419	907	51	CAILAD01; JADZBC01
37	BEP_Cluster.100_sub	BEP	CAS	93.02	0	91.69	1.05	0.883189	1003	42	QS-5-54-17
38	NRA_Max40.Bin.039	NRA	CAS	76.74	4.65	84.25	2.49	0.922787	1077	50	Saccharimonadales; UBA2112; UBA2112
39	NRA_Max40.Bin.035	NRA	CAS	86.05	0	84.86	3.2	0.697803	796	38	Saccharimonadales; CAIOMD01; JAGORN01
40	NRA_MetaBin.222_sub	NRA	CAS	97.67	0	98.43	0.82	0.865128	925	45	Saccharimonadales; JACDBH01
41	NRA_Cluster.119	NRA	CAS	97.67	0	98.91	0.25	1.36531	1394	51	Saccharimonadales; JALRHH01; JALRHH01
42	NRA_Max40.Bin.107	NRA	CAS	95.35	6.98	99.27	6.08	1.13163	1259	45	Saccharimonadales; SZUA-47; RFTN01
43	NRA_Max40.Bin.157	NRA	CAS	93.02	0	88.94	4.32	0.91752	1045	47	Saccharimonadales; UBA2112; UBA2112
44	NRA_MetaBin.135	NRA	CAS	97.67	0	96.61	0.34	0.787055	843	48	Saccharimonadales; UBA4665
45	NRA_Max40.Bin.108	NRA	CAS	93.02	6.98	94.98	5.66	1.01799	1104	42	Saccharimonadales; UBA7683; JACKGR01
46	NRA_MetaBin.182	NRA	CAS	86.05	2.33	86.49	0.74	0.637651	758	41	CAILAD01; CAILAD01; CAILAD01
47	NRA_MetaBin.155	NRA	CAS	88.37	0	87.8	1.3	0.782515	861	51	CAILAD01; GCA-016700035; GCA-016700035
48	NRA_MetaBin.26	NRA	CAS	93.02	2.33	97.5	3.57	0.917043	946	46	CAILAD01; GCA-016700035; GCA-016700035
49	NRA_K1_2841	NRA	CAS	97.67	0	99.05	0.4	0.913592	989	46	CAILAD01; JACPPH01
50	NRA_Max40.Bin.066	NRA	CAS	95.35	0	100	0.49	1.24921	1343	54	UBA4664; UBA4664; GCA-016699105
51	NRA_A2O_Max40.Bin.063_sub	NRA	Anaerobic-anoxic-oxic process (A2O)	97.67	0	97.87	3.19	1.04999	1111	49	Saccharimonadales; Saccharimonadaceae; Saccharimonas
52	NRA_A2O_K1_3427	NRA	A2O	83.72	0	84.44	3.78	0.648083	714	40	Saccharimonadales; CAIOMD01; JAGORN01
53	NRA_A2O_MetaBin.248_sub	NRA	A2O	86.05	2.33	88.74	0.97	0.966538	1137	41	Saccharimonadales; JACDBH01; JACDBH01
54	NRA_A2O_Max40.Bin.053	NRA	A2O	88.37	2.33	94.46	7.18	1.07122	1115	47	Saccharimonadales; UBA2112; UBA2112; UBA2112 sp020428265
55	NRA_A2O_MetaBin.108	NRA	A2O	97.67	2.33	89.07	0.84	0.785264	839	50	Saccharimonadales; UBA4665; JAGORO01
56	NRA_A2O_Max40.Bin.105	NRA	A2O	93.02	0	81.62	0.91	0.647054	673	48	Saccharimonadales; UBA4665
57	NRA_A2O_MetaBin.153	NRA	A2O	88.37	0	74.8	1.93	0.632415	695	42	Saccharimonadales; UBA7683; JACKGR01
58	NRA_A2O_MetaBin.166_sub	NRA	A2O	86.05	2.33	79.61	3.01	0.612668	730	42	CAILAD01; CAILAD01; CAILAD01
59	NRA_A2O_MetaBin.177	NRA	A2O	81.4	0	86.39	0.16	0.60691	712	40	CAILAD01; CAILAD01
60	NRA_A2O_MetaBin.175	NRA	A2O	88.37	0	84.73	0.79	0.609472	697	51	CAILAD01; GCA-016700035; GCA-016700035
61	NRA_A2O_MetaBin.210	NRA	A2O	97.67	0	95.12	0.48	0.802089	804	45	CAILAD01; GCA-016700035; GCA-016700035; GCA-016700035 sp016700035
62	YHG_Max40.Bin.022	YHG	Nitrification and denitrification process (ND)	93.02	2.33	91.52	4.86	1.3054	1693	49	Saccharimonadales; UBA1020; JAGQNA01
63	YHG_Cluster.119_sub	YHG	ND	95.35	4.65	86.64	2.63	0.656756	757	54	Saccharimonadales; UBA4665; JAGQNO01
64	YHG_MetaBin.115_sub	YHG	ND	88.37	0	82.49	0.21	0.688143	815	45	Saccharimonadales; UBA4665
65	YHG_MetaBin.96_sub	YHG	ND	88.37	4.65	95.02	1.92	0.72658	811	41	Saccharimonadales; JACPYF01
66	YHG_MetaBin.42	YHG	ND	95.35	0	100	0.11	1.19082	1266	54	UBA4664; UBA4664; GCA-016699105
＊The genome was excluded from downstream analyses beyond CheckM2 because it failed to meet the quality thresholds (≥50% completeness and <10% contamination) determined by CheckM screening.

## Sheet: Table S4
Table S4. Number of bins, genome size, completeness, contamination, and GC content of reconstructed bins of Candidatus Saccharimonadia from size-fractionated activated sludge samples.
Taxonomy		Number of bins							Completeness (Max–Min, %)	Contamination (Max–Min, %)	Genome size (Max–Min, Mbp)	GC content (Max–Min, %)
Order	Family	MGA	HAC	BEP	NRA	NRA _A2O	YHG	Total
Saccharimonadales
	AWTP1-31	1	1	2				4	92.3 (89.1–94.5)	4.1 (0.3–7.4)	1.03 (0.84–1.32)	46.3 (44.0–49.0)
	CAIOMD01	2	3	1	1	1		8	87.6 (81.2–95.0)	03.7 (0.5–8.5)	0.90 (0.65–1.22)	40.6 (38.0–43.0)
	HK-STAS-PATE-42		1					1	75	1.2	0.67	39
	JACDBH01				1	1		2	93.6 (88.7–98.4)	0.9 (0.8–1.0)	0.92 (0.87–0.97)	43.0 (41.0–45.0)
	JACPYF01						1	1	95	1.9	0.73	41
	JAGQMS01		1					1	97	0.9	0.96	42
	JALRHH01	1	1	1	1			4	94.1 (84.8–98.4)	0.9 (0–2.5)	0.98 (0.75–1.37)	46.0 (42.0–51.0)
	Saccharimonadaceae					1		1	97.9	3.2	1.05	49
	SZUA-47		2	3	1			6	93.6 (82.5–99.6)	4.0 (0.2–7.3)	1.00 (0.89–1.13)	43.8 (42.0–45.0)
	UBA1020			1			1	2	95.6 (91.5–99.7)	2.5 (0.1–4.9)	1.07 (0.83–1.31)	48.0 (47.0–49.0)
	UBA2112		1		2	1		4	91.4 (84.3–97.8)	3.5 (0.1–7.2)	0.96 (0.92–1.07)	47.8 (47.0–50.0)
	UBA4665		1		1	2	2	6	88.9 (81.6–97.1)	0.8 (0.1–2.6)	0.78 (0.65–1.09)	49.7 (45.0–54.0)
	UBA5946		1	1				2	93.7 (90.4–96.9)	2.4 (0–4.9)	0.90 (0.87–0.92)	49.0 (48.0–50.0)
	UBA7683	2			1	1		4	86.3 (74.8–95.0)	3.9 (0.3–7.9)	0.84 (0.63–1.02)	43.3 (42.0–46.0)
	Unclassified		1	2				3
Subtotal		6	13	11	8	7	4	49	90.9 (74.8–99.7)	2.6 (0–8.5)	0.93 (0.63–1.37)	45.1 (38.0–54.0)
CAILAD01
	CAILAD01				1	2		3	84.2 (79.6–86.5)	1.3 (0.2–3.0)	0.62 (0.61–0.64)	41.0 (40.0–42.0)
	GCA-016700035		2	1	2	2		7	92.9 (84.7–98.3)	2.2 (0.5–6.7)	0.81 (0.61–1.03)	48.1 (45.0–51.0)
	JACPPH01				1			1	99.1	0.4	0.91	46
	JADZBC01	1		1				2	81.9 (70.8–92.9)	3.5 (0.4–6.7)	0.66 (0.46–0.85)	51
Subtotal		1	2	2	4	4		13	89.6 (70.8–99.1)	2.1 (0.2–6.7)	0.75 (0.46–1.03)	46.8 (40.0–51.0)
UBA4664	UBA4664				1		1	2	100	0.3 (0.1–0.5)	1.22 (1.19–1.25)	54
QS-5-54-17				1				1	91.7	1.1	0.88	42
Total		7	15	14	13	11	5	65

## Sheet: Table S5
	Table S5. The number of ATPase genes by each bin belonging to order CAILAD01 based on Blast KEGG Orthology And Links Annotation (BlastKOALA).
																Reference genome		Complete Genome
			MGA_S4_K1_5067_sub (DRZ059035)	BEP_MetaBin.204	NRA_K1_2841	NRA_A2O_MetaBin.210	BEP_MetaBin.59	NRA_MetaBin.26	NRA_MetaBin.155	NRA_A2O_MetaBin.175	HAC_MetaBin.99	HAC_MetaBin.100	NRA_MetaBin.182	NRA_A2O_MetaBin.166_sub	NRA_A2O_MetaBin.177	Gw_Eff_bin_344	HHAS2	Candidatus Nanosynbacter lyticus TM7x (GCA_000803625.1)	Candidatus Saccharimonas aalborgensis (GCA_000392435.1)	RAAC3_TM7_1 (GCA_000503915.1)	GWC2_44_17 (GCA_001029695.1)	Candidatus Mycosynbacter amalyticus (GCA_025273655.1)
		Order	CAILAD01													CAILAD01		Saccharimonadales
		Family	JADZBC01		JACPPH01	GCA-016700035							CAILAD01			GCA-016700035		Nanosynbacteraceae	Saccharimonadaceae	UBA1020	UBA1547	UBA10027
		Genus				GCA-016700035							CAILAD01			GCA-016700035	JADZGC01	Nanosynbacter	Saccharimonas	UBA1020	2011-GWC2-44-17
		Species				GCA-016700035 sp016700035												Nanosynbacter lyticus	Saccharimonas aalborgensis	UBA1020 sp000503915	2011-GWC2-44-17 sp001029695
		Genome size (Mbp)	0.45956	0.852419	0.913592	0.802089	0.713291	0.917043	0.782515	0.609472	0.852419	1.02636	0.637651	0.612668	0.60691	0.623342	0.826682	0.649959	1.01378	0.845464	1.03868	1.08131
ATPase	K01530	phospholipid-translocating ATPase
	K01534	zntA; Zn2+/Cd2+-exporting ATPase																			1	1
	K01546	kdpA; potassium-transporting ATPase potassium-binding subunit
	K01547	kdpB; potassium-transporting ATPase ATP-binding subunit
	K01548	kdpC; potassium-transporting ATPase KdpC subunit
	K02108	atpB; F-type H+-transporting ATPase subunit a																1	1	1	1	1
	K02109	atpF; F-type H+-transporting ATPase subunit b																1	1	1	1	1
	K02110	atpE; F-type H+-transporting ATPase subunit c																1	1	1	1	1
	K02111	atpA; F-type H+/Na+-transporting ATPase subunit alpha			1			1	1			1				1		1	2	1	2	2
	K02112	atpD; F-type H+/Na+-transporting ATPase subunit beta			1			1				1				1		1	2	1	2	2
	K02113	atpH; F-type H+-transporting ATPase subunit delta
	K02114	atpC; F-type H+-transporting ATPase subunit epsilon			1			1								1		1	1	1	1	1
	K02115	atpG; F-type H+-transporting ATPase subunit gamma			1			1	1			1				1		1	2	1	2	2
	K02117	ntpA, atpA; V/A-type H+/Na+-transporting ATPase subunit A
	K02118	ntpB, atpB; V/A-type H+/Na+-transporting ATPase subunit B
	K02120	ntpD, atpD; V/A-type H+/Na+-transporting ATPase subunit D
	K02122	ntpF, atpF; V/A-type H+/Na+-transporting ATPase subunit F
	K02123	ntpI, atpI; V/A-type H+/Na+-transporting ATPase subunit I
	K02124	ntpK, atpK; V/A-type H+/Na+-transporting ATPase subunit K
	K02133	F-type H+-transporting ATPase subunit beta
	K02134	F-type H+-transporting ATPase subunit delta
	K03466	ftsK, spoIIIE; DNA segregation ATPase FtsK/SpoIIIE, S-DNA-T family		1	1	1		1			1	1			1	1	1	1	1	1	1	1
	K03924	moxR; MoxR-like ATPase																	1
	K06027	SEC18; vesicle-fusing ATPase
	K06865	ATPase			1
	K06942	ychF; ribosome-binding ATPase	1			1	1	1	1	1	1	1	1	2			1	1	1	1	1	1
	K07478	ycaJ; putative ATPase	1	1	1	1	1	1	1		1	1	1	1			1	1		1	1	1
	K12952	ctpE; cation-transporting P-type ATPase F						1		1				1		1	1	1	1		1
	K13525	transitional endoplasmic reticulum ATPase
	K17681	ATPase family AAA domain-containing protein 3A/B

## Sheet: Table S6
Table S6. Sequence identity between Candidatus saccharimonadial sequences obtained from the metagenomic analysis using size-fractionated activated sludge samples and sequences of pili genes retained by reference genomes.
No.	Bin's ID＊	Taxonomy (order; family; genus)	qseqid (locus tag)	sseqid	pident	qlen	length	mismatch	evalue
1	MGA_S2_K1.Bin.45_sub (DRZ059033)	Saccharimonadales; AWTP1-31	68	lcl|CP006915.1_prot_AHB42463.1_586_[locus_tag=RAAC3_TM7C00001G0617]_[protein=fimbrial_protein_pilin]_[protein_id=AHB42463.1]_[location=complement(546321..546629)]_[gbkey=CDS]	27.536	151	69	50	2.05e-12
			70	lcl|CP005957.1_prot_AGL62361.1_649_[gene=pilT]_[locus_tag=L336_0658]_[protein=twitching_motility_protein]_[protein_id=AGL62361.1]_[location=653958..655028]_[gbkey=CDS]	32.979	595	282	160	4.83e-29
			143	lcl|CP011211.1_prot_AKM80721.1_848_[gene=pilT]_[locus_tag=UW38_C0001G0882]_[protein=twitching_motility_protein]_[protein_id=AKM80721.1]_[location=801780..802850]_[gbkey=CDS]	34.783	534	276	145	3.5e-31
			285	lcl|CP007496.1_prot_AJA06302.1_74_[locus_tag=TM7x_00415]_[protein=pilus_assembly_protein_PilM]_[protein_id=AJA06302.1]_[location=79501..80547]_[gbkey=CDS]	42.733	346	344	197	7.17e-108
			289	lcl|CP011211.1_prot_AKM80721.1_848_[gene=pilT]_[locus_tag=UW38_C0001G0882]_[protein=twitching_motility_protein]_[protein_id=AKM80721.1]_[location=801780..802850]_[gbkey=CDS]	35.039	597	254	146	1.92e-32
			290	lcl|CP005957.1_prot_AGL62361.1_649_[gene=pilT]_[locus_tag=L336_0658]_[protein=twitching_motility_protein]_[protein_id=AGL62361.1]_[location=653958..655028]_[gbkey=CDS]	82.286	353	350	62	0
			291	lcl|CP011211.1_prot_AKM80722.1_849_[locus_tag=UW38_C0001G0883]_[protein=putative_Type_IV_pilus_assembly_protein_PilC]_[protein_id=AKM80722.1]_[location=802857..804065]_[gbkey=CDS]	51	405	400	195	1.99e-143
			292	lcl|CP006915.1_prot_AHB42795.1_918_[locus_tag=RAAC3_TM7C00001G0959]_[protein=fimbrial_protein_pilin]_[protein_id=AHB42795.1]_[location=complement(842449..842982)]_[gbkey=CDS]	30.233	164	86	58	4.33e-08
			293	lcl|CP011211.1_prot_AKM80724.1_851_[locus_tag=UW38_C0001G0885]_[protein=putative_Prepilin_peptidase]_[protein_id=AKM80724.1]_[location=804728..805627]_[gbkey=CDS]	38.408	279	289	162	6.57e-57
			426	lcl|CP006915.1_prot_AHB42305.1_428_[locus_tag=RAAC3_TM7C00001G0448]_[protein=type_IV_pilus_assembly_protein_PilM]_[protein_id=AHB42305.1]_[location=403421..404467]_[gbkey=CDS]	28.767	434	146	92	5.45e-07
			682	lcl|CP006915.1_prot_AHB42463.1_586_[locus_tag=RAAC3_TM7C00001G0617]_[protein=fimbrial_protein_pilin]_[protein_id=AHB42463.1]_[location=complement(546321..546629)]_[gbkey=CDS]	26.667	150	90	66	2.97e-12
2	MGA_S1_Cluster.7_sub (DRZ059032)	Saccharimonadales; CAIOMD01	156	lcl|CP006915.1_prot_AHB42463.1_586_[locus_tag=RAAC3_TM7C00001G0617]_[protein=fimbrial_protein_pilin]_[protein_id=AHB42463.1]_[location=complement(546321..546629)]_[gbkey=CDS]	43.529	150	85	48	1.76e-24
			157	lcl|CP006915.1_prot_AHB42033.1_156_[locus_tag=RAAC3_TM7C00001G0167]_[protein=pilin_biogenesis_protein]_[protein_id=AHB42033.1]_[location=150004..151236]_[gbkey=CDS]	51.471	405	408	192	2.04e-144
			157	lcl|CP006915.1_prot_AHB42033.1_156_[locus_tag=RAAC3_TM7C00001G0167]_[protein=pilin_biogenesis_protein]_[protein_id=AHB42033.1]_[location=150004..151236]_[gbkey=CDS]	27.612	405	134	90	4.39e-07
			158	lcl|CP011211.1_prot_AKM80721.1_848_[gene=pilT]_[locus_tag=UW38_C0001G0882]_[protein=twitching_motility_protein]_[protein_id=AKM80721.1]_[location=801780..802850]_[gbkey=CDS]	32.979	606	282	160	4.1e-32
			211	lcl|CP011211.1_prot_AKM80721.1_848_[gene=pilT]_[locus_tag=UW38_C0001G0882]_[protein=twitching_motility_protein]_[protein_id=AKM80721.1]_[location=801780..802850]_[gbkey=CDS]	32.411	542	253	151	2.71e-31
			277	lcl|CP006915.1_prot_AHB42305.1_428_[locus_tag=RAAC3_TM7C00001G0448]_[protein=type_IV_pilus_assembly_protein_PilM]_[protein_id=AHB42305.1]_[location=403421..404467]_[gbkey=CDS]	27.922	428	154	99	2.93e-07
			406	lcl|CP006915.1_prot_AHB42305.1_428_[locus_tag=RAAC3_TM7C00001G0448]_[protein=type_IV_pilus_assembly_protein_PilM]_[protein_id=AHB42305.1]_[location=403421..404467]_[gbkey=CDS]	43.768	346	345	193	1.62e-107
			515	lcl|CP007496.1_prot_AJA06605.1_573_[locus_tag=TM7x_03105]_[protein=pilus_assembly_protein_PilM]_[protein_id=AJA06605.1]_[location=582192..583244]_[gbkey=CDS]	41.311	353	351	202	3.09e-86
			679	lcl|CP006915.1_prot_AHB42463.1_586_[locus_tag=RAAC3_TM7C00001G0617]_[protein=fimbrial_protein_pilin]_[protein_id=AHB42463.1]_[location=complement(546321..546629)]_[gbkey=CDS]	25.263	225	95	63	1.94e-10
			824	lcl|CP005957.1_prot_AGL62361.1_649_[gene=pilT]_[locus_tag=L336_0658]_[protein=twitching_motility_protein]_[protein_id=AGL62361.1]_[location=653958..655028]_[gbkey=CDS]	81.714	355	350	64	0
			850	lcl|CP011211.1_prot_AKM80722.1_849_[locus_tag=UW38_C0001G0883]_[protein=putative_Type_IV_pilus_assembly_protein_PilC]_[protein_id=AKM80722.1]_[location=802857..804065]_[gbkey=CDS]	60	70	65	26	7.51e-24
			851	lcl|CP011211.1_prot_AKM80105.1_232_[locus_tag=UW38_C0001G0240]_[protein=prepilin-type_cleavage/methylation_protein]_[protein_id=AKM80105.1]_[location=197677..198420]_[gbkey=CDS]	30.769	163	52	36	3.38e-06
			852	lcl|CP011211.1_prot_AKM80724.1_851_[locus_tag=UW38_C0001G0885]_[protein=putative_Prepilin_peptidase]_[protein_id=AKM80724.1]_[location=804728..805627]_[gbkey=CDS]	44.523	281	283	148	1.45e-63
3	MGA_S7_K1.Bin.9 (DRZ059038)	Saccharimonadales; CAIOMD01	36	lcl|CP011211.1_prot_AKM80721.1_848_[gene=pilT]_[locus_tag=UW38_C0001G0882]_[protein=twitching_motility_protein]_[protein_id=AKM80721.1]_[location=801780..802850]_[gbkey=CDS]	32.824	532	262	152	6.05e-32
			159	lcl|CP011211.1_prot_AKM80716.1_843_[gene=pilM]_[locus_tag=UW38_C0001G0877]_[protein=Type_IV_pilus_assembly_protein]_[protein_id=AKM80716.1]_[location=797315..798361]_[gbkey=CDS]	24.365	409	197	111	2.14e-06
			399	lcl|CP007496.1_prot_AJA06605.1_573_[locus_tag=TM7x_03105]_[protein=pilus_assembly_protein_PilM]_[protein_id=AJA06605.1]_[location=582192..583244]_[gbkey=CDS]	39.714	353	350	209	6.78e-87
			403	lcl|CP006915.1_prot_AHB42463.1_586_[locus_tag=RAAC3_TM7C00001G0617]_[protein=fimbrial_protein_pilin]_[protein_id=AHB42463.1]_[location=complement(546321..546629)]_[gbkey=CDS]	41.758	155	91	53	1.69e-23
			404	lcl|CP006915.1_prot_AHB42033.1_156_[locus_tag=RAAC3_TM7C00001G0167]_[protein=pilin_biogenesis_protein]_[protein_id=AHB42033.1]_[location=150004..151236]_[gbkey=CDS]	52.812	405	409	185	1.46e-146
			405	lcl|CP011211.1_prot_AKM80721.1_848_[gene=pilT]_[locus_tag=UW38_C0001G0882]_[protein=twitching_motility_protein]_[protein_id=AKM80721.1]_[location=801780..802850]_[gbkey=CDS]	32.993	604	294	144	2.44e-31
			509	lcl|CP007496.1_prot_AJA06605.1_573_[locus_tag=TM7x_03105]_[protein=pilus_assembly_protein_PilM]_[protein_id=AJA06605.1]_[location=582192..583244]_[gbkey=CDS]	24.648	427	142	101	1.62e-08
			869	lcl|CP005957.1_prot_AGL62364.1_652_[locus_tag=L336_0661]_[protein=putative_Prepilin_peptidase]_[protein_id=AGL62364.1]_[location=656900..657772]_[gbkey=CDS]	29.496	210	139	94	2.02e-12
			898	lcl|CP011211.1_prot_AKM80724.1_851_[locus_tag=UW38_C0001G0885]_[protein=putative_Prepilin_peptidase]_[protein_id=AKM80724.1]_[location=804728..805627]_[gbkey=CDS]	40.614	284	293	160	4.38e-62
			899	lcl|CP011211.1_prot_AKM80661.1_788_[locus_tag=UW38_C0001G0822]_[protein=pilin_domain-containing_protein]_[protein_id=AKM80661.1]_[location=747164..747661]_[gbkey=CDS]	29.851	172	67	47	1.75e-06
			905	lcl|CP007496.1_prot_AJA06306.1_80_[locus_tag=TM7x_00445]_[protein=pilus_assembly_protein_PilC]_[protein_id=AJA06306.1]_[location=85025..86239]_[gbkey=CDS]	47.761	402	402	204	8.91e-138
			906	lcl|CP005957.1_prot_AGL62361.1_649_[gene=pilT]_[locus_tag=L336_0658]_[protein=twitching_motility_protein]_[protein_id=AGL62361.1]_[location=653958..655028]_[gbkey=CDS]	81.375	355	349	65	0
			907	lcl|CP005957.1_prot_AGL62361.1_649_[gene=pilT]_[locus_tag=L336_0658]_[protein=twitching_motility_protein]_[protein_id=AGL62361.1]_[location=653958..655028]_[gbkey=CDS]	33.003	595	303	142	1.42e-33
			911	lcl|CP007496.1_prot_AJA06302.1_74_[locus_tag=TM7x_00415]_[protein=pilus_assembly_protein_PilM]_[protein_id=AJA06302.1]_[location=79501..80547]_[gbkey=CDS]	43.605	346	344	194	6.71e-108
4	MGA_S3_K1.Bin.42 (DRZ059034)	Saccharimonadales; JALRHH01; JALRHH01	74	lcl|CP005957.1_prot_AGL62361.1_649_[gene=pilT]_[locus_tag=L336_0658]_[protein=twitching_motility_protein]_[protein_id=AGL62361.1]_[location=653958..655028]_[gbkey=CDS]	33.984	532	256	130	1.68e-27
			241	lcl|CP005957.1_prot_AGL62364.1_652_[locus_tag=L336_0661]_[protein=putative_Prepilin_peptidase]_[protein_id=AGL62364.1]_[location=656900..657772]_[gbkey=CDS]	40.206	279	291	146	3.46e-60
			242	lcl|CP011211.1_prot_AKM80661.1_788_[locus_tag=UW38_C0001G0822]_[protein=pilin_domain-containing_protein]_[protein_id=AKM80661.1]_[location=747164..747661]_[gbkey=CDS]	37.5	156	64	40	8.62e-12
			243	lcl|CP011211.1_prot_AKM80722.1_849_[locus_tag=UW38_C0001G0883]_[protein=putative_Type_IV_pilus_assembly_protein_PilC]_[protein_id=AKM80722.1]_[location=802857..804065]_[gbkey=CDS]	50.873	404	401	195	1.49e-142
			244	lcl|CP005957.1_prot_AGL62361.1_649_[gene=pilT]_[locus_tag=L336_0658]_[protein=twitching_motility_protein]_[protein_id=AGL62361.1]_[location=653958..655028]_[gbkey=CDS]	81.197	354	351	66	0
			245	lcl|CP011211.1_prot_AKM80721.1_848_[gene=pilT]_[locus_tag=UW38_C0001G0882]_[protein=twitching_motility_protein]_[protein_id=AKM80721.1]_[location=801780..802850]_[gbkey=CDS]	35.827	599	254	138	1.4e-33
			249	lcl|CP005957.1_prot_AGL62356.1_644_[gene=pilM]_[locus_tag=L336_0653]_[protein=Type_IV_pilus_assembly_protein]_[protein_id=AGL62356.1]_[location=649480..650532]_[gbkey=CDS]	44.54	347	348	188	1.92e-105
			552	lcl|CP007496.1_prot_AJA06605.1_573_[locus_tag=TM7x_03105]_[protein=pilus_assembly_protein_PilM]_[protein_id=AJA06605.1]_[location=582192..583244]_[gbkey=CDS]	35.92	353	348	219	5.87e-75
			556	lcl|CP006915.1_prot_AHB42033.1_156_[locus_tag=RAAC3_TM7C00001G0167]_[protein=pilin_biogenesis_protein]_[protein_id=AHB42033.1]_[location=150004..151236]_[gbkey=CDS]	53.922	403	408	179	1.48e-153
			557	lcl|CP011211.1_prot_AKM80721.1_848_[gene=pilT]_[locus_tag=UW38_C0001G0882]_[protein=twitching_motility_protein]_[protein_id=AKM80721.1]_[location=801780..802850]_[gbkey=CDS]	32.27	603	282	162	9.18e-31
			646	lcl|CP007496.1_prot_AJA06302.1_74_[locus_tag=TM7x_00415]_[protein=pilus_assembly_protein_PilM]_[protein_id=AJA06302.1]_[location=79501..80547]_[gbkey=CDS]	31.953	445	169	94	4.17e-11
			817	lcl|CP006915.1_prot_AHB41982.1_105_[locus_tag=RAAC3_TM7C00001G0112]_[protein=Type_IV_pilin_PilA]_[protein_id=AHB41982.1]_[location=103319..103789]_[gbkey=CDS]	29.592	193	98	55	1.19e-06
			885	lcl|CP006915.1_prot_AHB42463.1_586_[locus_tag=RAAC3_TM7C00001G0617]_[protein=fimbrial_protein_pilin]_[protein_id=AHB42463.1]_[location=complement(546321..546629)]_[gbkey=CDS]	41.111	150	90	53	2.61e-23
5	MGA_S6_K1_1053 (DRZ059037)	Saccharimonadales; UBA7683; JAGOUG01	104	lcl|CP011211.1_prot_AKM80721.1_848_[gene=pilT]_[locus_tag=UW38_C0001G0882]_[protein=twitching_motility_protein]_[protein_id=AKM80721.1]_[location=801780..802850]_[gbkey=CDS]	41.333	540	150	78	1.01e-30
			875	lcl|CP006915.1_prot_AHB42061.1_184_[gene=pilA]_[locus_tag=RAAC3_TM7C00001G0196]_[protein=fimbrial_protein_pilA]_[protein_id=AHB42061.1]_[location=complement(174159..174668)]_[gbkey=CDS]	38.462	133	78	45	3.59e-13
			881	lcl|CP011211.1_prot_AKM80721.1_848_[gene=pilT]_[locus_tag=UW38_C0001G0882]_[protein=twitching_motility_protein]_[protein_id=AKM80721.1]_[location=801780..802850]_[gbkey=CDS]	32.975	593	279	164	3.11e-33
			882	lcl|CP006915.1_prot_AHB42033.1_156_[locus_tag=RAAC3_TM7C00001G0167]_[protein=pilin_biogenesis_protein]_[protein_id=AHB42033.1]_[location=150004..151236]_[gbkey=CDS]	49.034	407	414	199	1.74e-132
			883	lcl|CP011211.1_prot_AKM80287.1_414_[locus_tag=UW38_C0001G0431]_[protein=type_IV_pilus_biogenesis_protein,_type_IV_pilus_assembly_protein_PilE]_[protein_id=AKM80287.1]_[location=complement(374076..374498)]_[gbkey=CDS]	45.865	136	133	66	1.99e-33
			887	lcl|CP007496.1_prot_AJA06605.1_573_[locus_tag=TM7x_03105]_[protein=pilus_assembly_protein_PilM]_[protein_id=AJA06605.1]_[location=582192..583244]_[gbkey=CDS]	37.853	358	354	214	7.82e-73
			944	lcl|CP007496.1_prot_AJA06302.1_74_[locus_tag=TM7x_00415]_[protein=pilus_assembly_protein_PilM]_[protein_id=AJA06302.1]_[location=79501..80547]_[gbkey=CDS]	27.703	441	148	93	5.44e-08
6	MGA_S5_Cluster.44 (DRZ059036)	Saccharimonadales; UBA7683	165	lcl|CP011211.1_prot_AKM80721.1_848_[gene=pilT]_[locus_tag=UW38_C0001G0882]_[protein=twitching_motility_protein]_[protein_id=AKM80721.1]_[location=801780..802850]_[gbkey=CDS]	43.151	256	146	71	4.62e-30
			383	lcl|CP006915.1_prot_AHB42305.1_428_[locus_tag=RAAC3_TM7C00001G0448]_[protein=type_IV_pilus_assembly_protein_PilM]_[protein_id=AHB42305.1]_[location=403421..404467]_[gbkey=CDS]	45.481	349	343	183	9.59e-113
			387	lcl|CP011211.1_prot_AKM80721.1_848_[gene=pilT]_[locus_tag=UW38_C0001G0882]_[protein=twitching_motility_protein]_[protein_id=AKM80721.1]_[location=801780..802850]_[gbkey=CDS]	34.021	607	291	147	1.51e-33
			455	lcl|CP007496.1_prot_AJA06302.1_74_[locus_tag=TM7x_00415]_[protein=pilus_assembly_protein_PilM]_[protein_id=AJA06302.1]_[location=79501..80547]_[gbkey=CDS]	26.452	428	155	101	1.85e-07
			492	lcl|CP011211.1_prot_AKM80721.1_848_[gene=pilT]_[locus_tag=UW38_C0001G0882]_[protein=twitching_motility_protein]_[protein_id=AKM80721.1]_[location=801780..802850]_[gbkey=CDS]	32.806	594	253	153	1.22e-31
			532	lcl|CP006915.1_prot_AHB42463.1_586_[locus_tag=RAAC3_TM7C00001G0617]_[protein=fimbrial_protein_pilin]_[protein_id=AHB42463.1]_[location=complement(546321..546629)]_[gbkey=CDS]	53.226	124	62	29	1.5e-18
			533	lcl|CP007496.1_prot_AJA06605.1_573_[locus_tag=TM7x_03105]_[protein=pilus_assembly_protein_PilM]_[protein_id=AJA06605.1]_[location=582192..583244]_[gbkey=CDS]	37.607	360	351	213	1.96e-67
			619	lcl|CP006915.1_prot_AHB41982.1_105_[locus_tag=RAAC3_TM7C00001G0112]_[protein=Type_IV_pilin_PilA]_[protein_id=AHB41982.1]_[location=103319..103789]_[gbkey=CDS]	33.333	163	54	33	9.83e-06
			620	lcl|CP006915.1_prot_AHB41982.1_105_[locus_tag=RAAC3_TM7C00001G0112]_[protein=Type_IV_pilin_PilA]_[protein_id=AHB41982.1]_[location=103319..103789]_[gbkey=CDS]	29.508	177	61	38	5.85e-06
			625	lcl|CP011211.1_prot_AKM80661.1_788_[locus_tag=UW38_C0001G0822]_[protein=pilin_domain-containing_protein]_[protein_id=AKM80661.1]_[location=747164..747661]_[gbkey=CDS]	45.238	130	42	23	5.93e-07
			715	lcl|CP005957.1_prot_AGL62361.1_649_[gene=pilT]_[locus_tag=L336_0658]_[protein=twitching_motility_protein]_[protein_id=AGL62361.1]_[location=653958..655028]_[gbkey=CDS]	83.385	325	325	54	0
			717	lcl|CP007496.1_prot_AJA06306.1_80_[locus_tag=TM7x_00445]_[protein=pilus_assembly_protein_PilC]_[protein_id=AJA06306.1]_[location=85025..86239]_[gbkey=CDS]	55.808	404	396	171	7.74e-160
			718	lcl|CP006915.1_prot_AHB42061.1_184_[gene=pilA]_[locus_tag=RAAC3_TM7C00001G0196]_[protein=fimbrial_protein_pilA]_[protein_id=AHB42061.1]_[location=complement(174159..174668)]_[gbkey=CDS]	23.636	155	110	77	8.02e-11
			719	lcl|CP006915.1_prot_AHB42061.1_184_[gene=pilA]_[locus_tag=RAAC3_TM7C00001G0196]_[protein=fimbrial_protein_pilA]_[protein_id=AHB42061.1]_[location=complement(174159..174668)]_[gbkey=CDS]	28.671	168	143	91	7.09e-12
			762	lcl|CP006915.1_prot_AHB42463.1_586_[locus_tag=RAAC3_TM7C00001G0617]_[protein=fimbrial_protein_pilin]_[protein_id=AHB42463.1]_[location=complement(546321..546629)]_[gbkey=CDS]	33.333	134	69	46	4.51e-14
			878	lcl|CP007496.1_prot_AJA06605.1_573_[locus_tag=TM7x_03105]_[protein=pilus_assembly_protein_PilM]_[protein_id=AJA06605.1]_[location=582192..583244]_[gbkey=CDS]	38.068	358	352	210	1.16e-70
			895	lcl|CP011211.1_prot_AKM80721.1_848_[gene=pilT]_[locus_tag=UW38_C0001G0882]_[protein=twitching_motility_protein]_[protein_id=AKM80721.1]_[location=801780..802850]_[gbkey=CDS]	36.429	605	280	153	1.73e-35
7	MGA_S4_K1_5067_sub (DRZ059035)	CAILAD01; JADZBC01	45	lcl|CP006915.1_prot_AHB42463.1_586_[locus_tag=RAAC3_TM7C00001G0617]_[protein=fimbrial_protein_pilin]_[protein_id=AHB42463.1]_[location=complement(546321..546629)]_[gbkey=CDS]	42.647	140	68	39	9.24e-16
			431	lcl|CP005957.1_prot_AGL62361.1_649_[gene=pilT]_[locus_tag=L336_0658]_[protein=twitching_motility_protein]_[protein_id=AGL62361.1]_[location=653958..655028]_[gbkey=CDS]	69.663	356	356	108	0
			432	lcl|CP007496.1_prot_AJA06306.1_80_[locus_tag=TM7x_00445]_[protein=pilus_assembly_protein_PilC]_[protein_id=AJA06306.1]_[location=85025..86239]_[gbkey=CDS]	48.515	414	404	201	7.16e-139
			433	lcl|CP006915.1_prot_AHB42278.1_401_[locus_tag=RAAC3_TM7C00001G0421]_[protein=Prepilin-type_cleavage/methylation_protein]_[protein_id=AHB42278.1]_[location=383296..383892]_[gbkey=CDS]	29.231	153	65	46	2.13e-08
			434	lcl|CP006915.1_prot_AHB42061.1_184_[gene=pilA]_[locus_tag=RAAC3_TM7C00001G0196]_[protein=fimbrial_protein_pilA]_[protein_id=AHB42061.1]_[location=complement(174159..174668)]_[gbkey=CDS]	27.434	143	113	56	5.58e-11
8	HAC_MetaBin.171	Saccharimonadales; AWTP1-31
9	HAC_MetaBin.58_sub	Saccharimonadales; CAIOMD01; JACKGO01	520	lcl|CP005957.1_prot_AGL62356.1_644_[gene=pilM]_[locus_tag=L336_0653]_[protein=Type_IV_pilus_assembly_protein]_[protein_id=AGL62356.1]_[location=649480..650532]_[gbkey=CDS]	43.064	346	346	195	6.15e-110
			823	lcl|CP011211.1_prot_AKM80716.1_843_[gene=pilM]_[locus_tag=UW38_C0001G0877]_[protein=Type_IV_pilus_assembly_protein]_[protein_id=AKM80716.1]_[location=797315..798361]_[gbkey=CDS]	22.137	410	393	230	2.69e-06
10	HAC_MetaBin.123	Saccharimonadales; CAIOMD01; JACKGO01
11	HAC_MetaBin.174	Saccharimonadales; CAIOMD01	596	lcl|CP011211.1_prot_AKM80716.1_843_[gene=pilM]_[locus_tag=UW38_C0001G0877]_[protein=Type_IV_pilus_assembly_protein]_[protein_id=AKM80716.1]_[location=797315..798361]_[gbkey=CDS]	21.32	409	197	117	9.84e-06
			732	lcl|CP005957.1_prot_AGL62362.1_650_[locus_tag=L336_0659]_[protein=putative_Type_IV_pilus_assembly_protein_PilC]_[protein_id=AGL62362.1]_[location=655035..656240]_[gbkey=CDS]	50.75	402	400	189	2.2e-136
			842	lcl|CP006915.1_prot_AHB42305.1_428_[locus_tag=RAAC3_TM7C00001G0448]_[protein=type_IV_pilus_assembly_protein_PilM]_[protein_id=AHB42305.1]_[location=403421..404467]_[gbkey=CDS]	43.064	346	346	196	2.64e-112
12	HAC_MetaBin.95	Saccharimonadales; JAGQMS01; JAGQMS01	440	lcl|CP011211.1_prot_AKM80722.1_849_[locus_tag=UW38_C0001G0883]_[protein=putative_Type_IV_pilus_assembly_protein_PilC]_[protein_id=AKM80722.1]_[location=802857..804065]_[gbkey=CDS]	51.759	408	398	190	7.68e-144
13	HAC_MetaBin.76	Saccharimonadales; JALRHH01; JALRHH01	34	lcl|CP011211.1_prot_AKM80716.1_843_[gene=pilM]_[locus_tag=UW38_C0001G0877]_[protein=Type_IV_pilus_assembly_protein]_[protein_id=AKM80716.1]_[location=797315..798361]_[gbkey=CDS]	24.093	409	386	219	1.01e-06
			441	lcl|CP005957.1_prot_AGL62362.1_650_[locus_tag=L336_0659]_[protein=putative_Type_IV_pilus_assembly_protein_PilC]_[protein_id=AGL62362.1]_[location=655035..656240]_[gbkey=CDS]	48.371	404	399	202	5.02e-136
			601	lcl|CP006915.1_prot_AHB41982.1_105_[locus_tag=RAAC3_TM7C00001G0112]_[protein=Type_IV_pilin_PilA]_[protein_id=AHB41982.1]_[location=103319..103789]_[gbkey=CDS]	42.308	195	52	27	1.17e-06
14	HAC_MetaBin.1_sub	Saccharimonadales; SZUA-47; JAGONL01	680	lcl|CP011211.1_prot_AKM80722.1_849_[locus_tag=UW38_C0001G0883]_[protein=putative_Type_IV_pilus_assembly_protein_PilC]_[protein_id=AKM80722.1]_[location=802857..804065]_[gbkey=CDS]	70.833	31	24	7	1.83e-06
			838	lcl|CP011211.1_prot_AKM80716.1_843_[gene=pilM]_[locus_tag=UW38_C0001G0877]_[protein=Type_IV_pilus_assembly_protein]_[protein_id=AKM80716.1]_[location=797315..798361]_[gbkey=CDS]	22.063	374	349	242	5.99e-17
15	HAC_MetaBin.54	Saccharimonadales; SZUA-47	713	lcl|CP005957.1_prot_AGL62362.1_650_[locus_tag=L336_0659]_[protein=putative_Type_IV_pilus_assembly_protein_PilC]_[protein_id=AGL62362.1]_[location=655035..656240]_[gbkey=CDS]	50.376	405	399	196	1.19e-144
16	HAC_MetaBin.93	Saccharimonadales; UBA2112; UBA2112	920	lcl|CP011211.1_prot_AKM80287.1_414_[locus_tag=UW38_C0001G0431]_[protein=type_IV_pilus_biogenesis_protein,_type_IV_pilus_assembly_protein_PilE]_[protein_id=AKM80287.1]_[location=complement(374076..374498)]_[gbkey=CDS]	29.787	81	47	31	4.77e-06
			989	lcl|CP006915.1_prot_AHB41982.1_105_[locus_tag=RAAC3_TM7C00001G0112]_[protein=Type_IV_pilin_PilA]_[protein_id=AHB41982.1]_[location=103319..103789]_[gbkey=CDS]	41.447	165	152	70	2.49e-24
			996	lcl|CP011211.1_prot_AKM80716.1_843_[gene=pilM]_[locus_tag=UW38_C0001G0877]_[protein=Type_IV_pilus_assembly_protein]_[protein_id=AKM80716.1]_[location=797315..798361]_[gbkey=CDS]	65.418	349	347	119	8.77e-172
17	HAC_MetaBin.48	Saccharimonadales; UBA4665; GCA-2746885	400	lcl|CP006915.1_prot_AHB41982.1_105_[locus_tag=RAAC3_TM7C00001G0112]_[protein=Type_IV_pilin_PilA]_[protein_id=AHB41982.1]_[location=103319..103789]_[gbkey=CDS]	36.364	200	66	30	7.84e-07
			634	lcl|CP011211.1_prot_AKM80716.1_843_[gene=pilM]_[locus_tag=UW38_C0001G0877]_[protein=Type_IV_pilus_assembly_protein]_[protein_id=AKM80716.1]_[location=797315..798361]_[gbkey=CDS]	23.913	412	138	87	3.55e-06
18	HAC_MetaBin.5	Saccharimonadales; UBA5946	476	lcl|CP006915.1_prot_AHB42305.1_428_[locus_tag=RAAC3_TM7C00001G0448]_[protein=type_IV_pilus_assembly_protein_PilM]_[protein_id=AHB42305.1]_[location=403421..404467]_[gbkey=CDS]	52.754	351	345	162	1.91e-143
			482	lcl|CP005957.1_prot_AGL62362.1_650_[locus_tag=L336_0659]_[protein=putative_Type_IV_pilus_assembly_protein_PilC]_[protein_id=AGL62362.1]_[location=655035..656240]_[gbkey=CDS]	60.349	404	401	158	0
			484	lcl|CP005957.1_prot_AGL62364.1_652_[locus_tag=L336_0661]_[protein=putative_Prepilin_peptidase]_[protein_id=AGL62364.1]_[location=656900..657772]_[gbkey=CDS]	43.796	266	274	122	9.65e-70
			485	lcl|CP011211.1_prot_AKM80287.1_414_[locus_tag=UW38_C0001G0431]_[protein=type_IV_pilus_biogenesis_protein,_type_IV_pilus_assembly_protein_PilE]_[protein_id=AKM80287.1]_[location=complement(374076..374498)]_[gbkey=CDS]	38.298	275	47	29	5.06e-06
			702	lcl|CP011211.1_prot_AKM80287.1_414_[locus_tag=UW38_C0001G0431]_[protein=type_IV_pilus_biogenesis_protein,_type_IV_pilus_assembly_protein_PilE]_[protein_id=AKM80287.1]_[location=complement(374076..374498)]_[gbkey=CDS]	33.333	95	48	29	6.78e-06
19	HAC_K1_5666	Saccharimonadales	310	lcl|CP006915.1_prot_AHB41982.1_105_[locus_tag=RAAC3_TM7C00001G0112]_[protein=Type_IV_pilin_PilA]_[protein_id=AHB41982.1]_[location=103319..103789]_[gbkey=CDS]	41.071	252	56	30	8.73e-06
			717	lcl|CP011211.1_prot_AKM80716.1_843_[gene=pilM]_[locus_tag=UW38_C0001G0877]_[protein=Type_IV_pilus_assembly_protein]_[protein_id=AKM80716.1]_[location=797315..798361]_[gbkey=CDS]	26.904	426	197	129	1.47e-06
20	HAC_MetaBin.99	CAILAD01; GCA-016700035; GCA-016700035	171	lcl|CP005957.1_prot_AGL62364.1_652_[locus_tag=L336_0661]_[protein=putative_Prepilin_peptidase]_[protein_id=AGL62364.1]_[location=656900..657772]_[gbkey=CDS]	33.457	276	269	143	9.06e-35
21	HAC_MetaBin.100	CAILAD01; GCA-016700035; GCA-016700035	65	lcl|CP006915.1_prot_AHB42305.1_428_[locus_tag=RAAC3_TM7C00001G0448]_[protein=type_IV_pilus_assembly_protein_PilM]_[protein_id=AHB42305.1]_[location=403421..404467]_[gbkey=CDS]	43.931	346	346	193	1.74e-110
			355	lcl|CP005957.1_prot_AGL62364.1_652_[locus_tag=L336_0661]_[protein=putative_Prepilin_peptidase]_[protein_id=AGL62364.1]_[location=656900..657772]_[gbkey=CDS]	32.727	278	275	171	2.64e-45
			754	lcl|CP011211.1_prot_AKM80287.1_414_[locus_tag=UW38_C0001G0431]_[protein=type_IV_pilus_biogenesis_protein,_type_IV_pilus_assembly_protein_PilE]_[protein_id=AKM80287.1]_[location=complement(374076..374498)]_[gbkey=CDS]	44.186	89	43	21	2.56e-08
22	BEP_MetaBin.10	Saccharimonadales; UBA5946; UBA5946	94	lcl|CP005957.1_prot_AGL62361.1_649_[gene=pilT]_[locus_tag=L336_0658]_[protein=twitching_motility_protein]_[protein_id=AGL62361.1]_[location=653958..655028]_[gbkey=CDS]	32.686	537	309	182	2.27e-33
			422	lcl|CP007496.1_prot_AJA06302.1_74_[locus_tag=TM7x_00415]_[protein=pilus_assembly_protein_PilM]_[protein_id=AJA06302.1]_[location=79501..80547]_[gbkey=CDS]	28.571	424	161	93	3.5e-08
			434	lcl|CP005957.1_prot_AGL62361.1_649_[gene=pilT]_[locus_tag=L336_0658]_[protein=twitching_motility_protein]_[protein_id=AGL62361.1]_[location=653958..655028]_[gbkey=CDS]	35.019	594	257	142	1.31e-30
			435	lcl|CP006915.1_prot_AHB42033.1_156_[locus_tag=RAAC3_TM7C00001G0167]_[protein=pilin_biogenesis_protein]_[protein_id=AHB42033.1]_[location=150004..151236]_[gbkey=CDS]	54.167	407	408	183	3.46e-156
			436	lcl|CP006915.1_prot_AHB42463.1_586_[locus_tag=RAAC3_TM7C00001G0617]_[protein=fimbrial_protein_pilin]_[protein_id=AHB42463.1]_[location=complement(546321..546629)]_[gbkey=CDS]	40.449	159	89	53	1.25e-20
			440	lcl|CP007496.1_prot_AJA06605.1_573_[locus_tag=TM7x_03105]_[protein=pilus_assembly_protein_PilM]_[protein_id=AJA06605.1]_[location=582192..583244]_[gbkey=CDS]	49.857	350	349	175	6.23e-124
			448	lcl|CP006915.1_prot_AHB42463.1_586_[locus_tag=RAAC3_TM7C00001G0617]_[protein=fimbrial_protein_pilin]_[protein_id=AHB42463.1]_[location=complement(546321..546629)]_[gbkey=CDS]	24.731	141	93	69	9.16e-07
			769	lcl|CP005957.1_prot_AGL62361.1_649_[gene=pilT]_[locus_tag=L336_0658]_[protein=twitching_motility_protein]_[protein_id=AGL62361.1]_[location=653958..655028]_[gbkey=CDS]	86.723	357	354	47	0
			770	lcl|CP005957.1_prot_AGL62362.1_650_[locus_tag=L336_0659]_[protein=putative_Type_IV_pilus_assembly_protein_PilC]_[protein_id=AGL62362.1]_[location=655035..656240]_[gbkey=CDS]	58.543	403	398	164	8.33e-180
			771	lcl|CP006915.1_prot_AHB42061.1_184_[gene=pilA]_[locus_tag=RAAC3_TM7C00001G0196]_[protein=fimbrial_protein_pilA]_[protein_id=AHB42061.1]_[location=complement(174159..174668)]_[gbkey=CDS]	24.786	159	117	65	3.36e-10
			772	lcl|CP011211.1_prot_AKM80724.1_851_[locus_tag=UW38_C0001G0885]_[protein=putative_Prepilin_peptidase]_[protein_id=AKM80724.1]_[location=804728..805627]_[gbkey=CDS]	36.786	259	280	149	4.23e-55
			864	lcl|CP006915.1_prot_AHB42305.1_428_[locus_tag=RAAC3_TM7C00001G0448]_[protein=type_IV_pilus_assembly_protein_PilM]_[protein_id=AHB42305.1]_[location=403421..404467]_[gbkey=CDS]	48.837	348	344	175	4.2e-129
23	BEP_MetaBin.198	Saccharimonadales; AWTP1-31; AWTP1-31	44	lcl|CP006915.1_prot_AHB42305.1_428_[locus_tag=RAAC3_TM7C00001G0448]_[protein=type_IV_pilus_assembly_protein_PilM]_[protein_id=AHB42305.1]_[location=403421..404467]_[gbkey=CDS]	21.951	441	328	209	5.53e-07
			216	lcl|CP011211.1_prot_AKM80721.1_848_[gene=pilT]_[locus_tag=UW38_C0001G0882]_[protein=twitching_motility_protein]_[protein_id=AKM80721.1]_[location=801780..802850]_[gbkey=CDS]	40.23	534	174	87	8.62e-32
			461	lcl|CP006915.1_prot_AHB42463.1_586_[locus_tag=RAAC3_TM7C00001G0617]_[protein=fimbrial_protein_pilin]_[protein_id=AHB42463.1]_[location=complement(546321..546629)]_[gbkey=CDS]	36.735	156	98	60	2e-19
			465	lcl|CP007496.1_prot_AJA06605.1_573_[locus_tag=TM7x_03105]_[protein=pilus_assembly_protein_PilM]_[protein_id=AJA06605.1]_[location=582192..583244]_[gbkey=CDS]	31.844	346	358	217	1.67e-53
			470	lcl|CP006915.1_prot_AHB42463.1_586_[locus_tag=RAAC3_TM7C00001G0617]_[protein=fimbrial_protein_pilin]_[protein_id=AHB42463.1]_[location=complement(546321..546629)]_[gbkey=CDS]	39.08	155	87	53	1.24e-19
			471	lcl|CP006915.1_prot_AHB42033.1_156_[locus_tag=RAAC3_TM7C00001G0167]_[protein=pilin_biogenesis_protein]_[protein_id=AHB42033.1]_[location=150004..151236]_[gbkey=CDS]	53.285	409	411	184	4.16e-145
			472	lcl|CP005957.1_prot_AGL62361.1_649_[gene=pilT]_[locus_tag=L336_0658]_[protein=twitching_motility_protein]_[protein_id=AGL62361.1]_[location=653958..655028]_[gbkey=CDS]	35.816	595	282	152	3.43e-36
			784	lcl|CP011211.1_prot_AKM80724.1_851_[locus_tag=UW38_C0001G0885]_[protein=putative_Prepilin_peptidase]_[protein_id=AKM80724.1]_[location=804728..805627]_[gbkey=CDS]	37.455	274	275	157	1.97e-52
			785	lcl|CP011211.1_prot_AKM80105.1_232_[locus_tag=UW38_C0001G0240]_[protein=prepilin-type_cleavage/methylation_protein]_[protein_id=AKM80105.1]_[location=197677..198420]_[gbkey=CDS]	40.541	169	37	22	6.25e-07
			786	lcl|CP011211.1_prot_AKM80722.1_849_[locus_tag=UW38_C0001G0883]_[protein=putative_Type_IV_pilus_assembly_protein_PilC]_[protein_id=AKM80722.1]_[location=802857..804065]_[gbkey=CDS]	50.25	405	400	198	7.22e-144
			787	lcl|CP005957.1_prot_AGL62361.1_649_[gene=pilT]_[locus_tag=L336_0658]_[protein=twitching_motility_protein]_[protein_id=AGL62361.1]_[location=653958..655028]_[gbkey=CDS]	82.521	353	349	61	0
			788	lcl|CP005957.1_prot_AGL62361.1_649_[gene=pilT]_[locus_tag=L336_0658]_[protein=twitching_motility_protein]_[protein_id=AGL62361.1]_[location=653958..655028]_[gbkey=CDS]	51.22	598	123	54	8.46e-33
			792	lcl|CP007496.1_prot_AJA06302.1_74_[locus_tag=TM7x_00415]_[protein=pilus_assembly_protein_PilM]_[protein_id=AJA06302.1]_[location=79501..80547]_[gbkey=CDS]	41.279	346	344	202	1.49e-107
24	BEP_MetaBin.85_sub	Saccharimonadales; AWTP1-31; AWTP1-31	19	lcl|CP011211.1_prot_AKM80716.1_843_[gene=pilM]_[locus_tag=UW38_C0001G0877]_[protein=Type_IV_pilus_assembly_protein]_[protein_id=AKM80716.1]_[location=797315..798361]_[gbkey=CDS]	22.701	411	348	210	1.68e-06
			274	lcl|CP006915.1_prot_AHB42463.1_586_[locus_tag=RAAC3_TM7C00001G0617]_[protein=fimbrial_protein_pilin]_[protein_id=AHB42463.1]_[location=complement(546321..546629)]_[gbkey=CDS]	31.579	149	95	65	8.43e-19
			764	lcl|CP011211.1_prot_AKM80724.1_851_[locus_tag=UW38_C0001G0885]_[protein=putative_Prepilin_peptidase]_[protein_id=AKM80724.1]_[location=804728..805627]_[gbkey=CDS]	35.495	272	293	152	6.99e-50
			765	lcl|CP011211.1_prot_AKM80661.1_788_[locus_tag=UW38_C0001G0822]_[protein=pilin_domain-containing_protein]_[protein_id=AKM80661.1]_[location=747164..747661]_[gbkey=CDS]	33.333	163	63	42	5.52e-08
			766	lcl|CP007496.1_prot_AJA06306.1_80_[locus_tag=TM7x_00445]_[protein=pilus_assembly_protein_PilC]_[protein_id=AJA06306.1]_[location=85025..86239]_[gbkey=CDS]	48.25	405	400	206	2.15e-139
			767	lcl|CP005957.1_prot_AGL62361.1_649_[gene=pilT]_[locus_tag=L336_0658]_[protein=twitching_motility_protein]_[protein_id=AGL62361.1]_[location=653958..655028]_[gbkey=CDS]	82.571	353	350	61	0
			768	lcl|CP005957.1_prot_AGL62361.1_649_[gene=pilT]_[locus_tag=L336_0658]_[protein=twitching_motility_protein]_[protein_id=AGL62361.1]_[location=653958..655028]_[gbkey=CDS]	50	597	122	57	3.79e-33
			772	lcl|CP007496.1_prot_AJA06302.1_74_[locus_tag=TM7x_00415]_[protein=pilus_assembly_protein_PilM]_[protein_id=AJA06302.1]_[location=79501..80547]_[gbkey=CDS]	43.605	346	344	194	1.08e-109
			918	lcl|CP006915.1_prot_AHB42305.1_428_[locus_tag=RAAC3_TM7C00001G0448]_[protein=type_IV_pilus_assembly_protein_PilM]_[protein_id=AHB42305.1]_[location=403421..404467]_[gbkey=CDS]	25.595	432	336	201	8.05e-08
25	BEP_Max40.Bin.025_sub	Saccharimonadales; CAIOMD01; JAGORN01	10	lcl|CP007496.1_prot_AJA06605.1_573_[locus_tag=TM7x_03105]_[protein=pilus_assembly_protein_PilM]_[protein_id=AJA06605.1]_[location=582192..583244]_[gbkey=CDS]	22.791	428	215	145	3.9e-07
			244	lcl|CP011211.1_prot_AKM80721.1_848_[gene=pilT]_[locus_tag=UW38_C0001G0882]_[protein=twitching_motility_protein]_[protein_id=AKM80721.1]_[location=801780..802850]_[gbkey=CDS]	33.071	531	254	148	4.44e-31
			269	lcl|CP006915.1_prot_AHB42033.1_156_[locus_tag=RAAC3_TM7C00001G0167]_[protein=pilin_biogenesis_protein]_[protein_id=AHB42033.1]_[location=150004..151236]_[gbkey=CDS]	51.716	407	408	192	5.41e-148
			270	lcl|CP011211.1_prot_AKM80721.1_848_[gene=pilT]_[locus_tag=UW38_C0001G0882]_[protein=twitching_motility_protein]_[protein_id=AKM80721.1]_[location=801780..802850]_[gbkey=CDS]	32.857	602	280	163	7.5e-33
			312	lcl|CP006915.1_prot_AHB42061.1_184_[gene=pilA]_[locus_tag=RAAC3_TM7C00001G0196]_[protein=fimbrial_protein_pilA]_[protein_id=AHB42061.1]_[location=complement(174159..174668)]_[gbkey=CDS]	58.491	148	53	22	1.51e-16
			316	lcl|CP007496.1_prot_AJA06605.1_573_[locus_tag=TM7x_03105]_[protein=pilus_assembly_protein_PilM]_[protein_id=AJA06605.1]_[location=582192..583244]_[gbkey=CDS]	37.861	353	346	213	7.4e-79
			373	lcl|CP005957.1_prot_AGL62361.1_649_[gene=pilT]_[locus_tag=L336_0658]_[protein=twitching_motility_protein]_[protein_id=AGL62361.1]_[location=653958..655028]_[gbkey=CDS]	81.408	357	355	66	0
			374	lcl|CP007496.1_prot_AJA06306.1_80_[locus_tag=TM7x_00445]_[protein=pilus_assembly_protein_PilC]_[protein_id=AJA06306.1]_[location=85025..86239]_[gbkey=CDS]	50.623	404	401	192	9.88e-148
			376	lcl|CP011211.1_prot_AKM80105.1_232_[locus_tag=UW38_C0001G0240]_[protein=prepilin-type_cleavage/methylation_protein]_[protein_id=AKM80105.1]_[location=197677..198420]_[gbkey=CDS]	29.412	164	68	48	2.85e-08
			377	lcl|CP011211.1_prot_AKM80724.1_851_[locus_tag=UW38_C0001G0885]_[protein=putative_Prepilin_peptidase]_[protein_id=AKM80724.1]_[location=804728..805627]_[gbkey=CDS]	39.932	284	293	157	2.36e-52
			378	lcl|CP006915.1_prot_AHB42463.1_586_[locus_tag=RAAC3_TM7C00001G0617]_[protein=fimbrial_protein_pilin]_[protein_id=AHB42463.1]_[location=complement(546321..546629)]_[gbkey=CDS]	38.71	293	62	33	1.86e-06
26	BEP_Cluster.119_sub	Saccharimonadales; HK-STAS-PATE-42	357	lcl|CP011211.1_prot_AKM80721.1_848_[gene=pilT]_[locus_tag=UW38_C0001G0882]_[protein=twitching_motility_protein]_[protein_id=AKM80721.1]_[location=801780..802850]_[gbkey=CDS]	41.333	544	150	76	1.31e-28
			390	lcl|CP007496.1_prot_AJA06302.1_74_[locus_tag=TM7x_00415]_[protein=pilus_assembly_protein_PilM]_[protein_id=AJA06302.1]_[location=79501..80547]_[gbkey=CDS]	28.082	426	146	95	3.75e-09
			426	lcl|CP011211.1_prot_AKM80287.1_414_[locus_tag=UW38_C0001G0431]_[protein=type_IV_pilus_biogenesis_protein,_type_IV_pilus_assembly_protein_PilE]_[protein_id=AKM80287.1]_[location=complement(374076..374498)]_[gbkey=CDS]	25	204	132	87	7.42e-06
27	BEP_MetaBin.76	Saccharimonadales; JALRHH01; JALRHH01	29	lcl|CP006915.1_prot_AHB42463.1_586_[locus_tag=RAAC3_TM7C00001G0617]_[protein=fimbrial_protein_pilin]_[protein_id=AHB42463.1]_[location=complement(546321..546629)]_[gbkey=CDS]	31.148	195	61	40	2.66e-06
			98	lcl|CP011211.1_prot_AKM80721.1_848_[gene=pilT]_[locus_tag=UW38_C0001G0882]_[protein=twitching_motility_protein]_[protein_id=AKM80721.1]_[location=801780..802850]_[gbkey=CDS]	32.624	602	282	161	1.48e-32
			99	lcl|CP006915.1_prot_AHB42033.1_156_[locus_tag=RAAC3_TM7C00001G0167]_[protein=pilin_biogenesis_protein]_[protein_id=AHB42033.1]_[location=150004..151236]_[gbkey=CDS]	47.901	403	405	207	1.08e-139
			100	lcl|CP006915.1_prot_AHB42463.1_586_[locus_tag=RAAC3_TM7C00001G0617]_[protein=fimbrial_protein_pilin]_[protein_id=AHB42463.1]_[location=complement(546321..546629)]_[gbkey=CDS]	34.375	155	96	56	2.64e-18
			102	lcl|CP006915.1_prot_AHB42368.1_491_[gene=pilE]_[locus_tag=RAAC3_TM7C00001G0522]_[protein=pilin_like_protein_competence_factor]_[protein_id=AHB42368.1]_[location=469899..470396]_[gbkey=CDS]	41.463	204	41	24	7.41e-06
			104	lcl|CP007496.1_prot_AJA06605.1_573_[locus_tag=TM7x_03105]_[protein=pilus_assembly_protein_PilM]_[protein_id=AJA06605.1]_[location=582192..583244]_[gbkey=CDS]	37.135	354	342	213	1.23e-74
			147	lcl|CP005957.1_prot_AGL62361.1_649_[gene=pilT]_[locus_tag=L336_0658]_[protein=twitching_motility_protein]_[protein_id=AGL62361.1]_[location=653958..655028]_[gbkey=CDS]	34.42	533	276	146	1.51e-33
			181	lcl|CP011211.1_prot_AKM80716.1_843_[gene=pilM]_[locus_tag=UW38_C0001G0877]_[protein=Type_IV_pilus_assembly_protein]_[protein_id=AKM80716.1]_[location=797315..798361]_[gbkey=CDS]	24.093	409	386	219	9.67e-07
			201	lcl|CP007496.1_prot_AJA06302.1_74_[locus_tag=TM7x_00415]_[protein=pilus_assembly_protein_PilM]_[protein_id=AJA06302.1]_[location=79501..80547]_[gbkey=CDS]	27.273	431	143	88	2.68e-08
			243	lcl|CP006915.1_prot_AHB42305.1_428_[locus_tag=RAAC3_TM7C00001G0448]_[protein=type_IV_pilus_assembly_protein_PilM]_[protein_id=AHB42305.1]_[location=403421..404467]_[gbkey=CDS]	40.29	346	345	205	9.23e-101
			247	lcl|CP005957.1_prot_AGL62361.1_649_[gene=pilT]_[locus_tag=L336_0658]_[protein=twitching_motility_protein]_[protein_id=AGL62361.1]_[location=653958..655028]_[gbkey=CDS]	52.066	595	121	52	4.86e-33
			248	lcl|CP005957.1_prot_AGL62361.1_649_[gene=pilT]_[locus_tag=L336_0658]_[protein=twitching_motility_protein]_[protein_id=AGL62361.1]_[location=653958..655028]_[gbkey=CDS]	81.714	355	350	64	0
			249	lcl|CP005957.1_prot_AGL62362.1_650_[locus_tag=L336_0659]_[protein=putative_Type_IV_pilus_assembly_protein_PilC]_[protein_id=AGL62362.1]_[location=655035..656240]_[gbkey=CDS]	48.371	404	399	202	4.82e-136
			250	lcl|CP011211.1_prot_AKM80105.1_232_[locus_tag=UW38_C0001G0240]_[protein=prepilin-type_cleavage/methylation_protein]_[protein_id=AKM80105.1]_[location=197677..198420]_[gbkey=CDS]	34.921	149	63	40	4.1e-09
			251	lcl|CP011211.1_prot_AKM80724.1_851_[locus_tag=UW38_C0001G0885]_[protein=putative_Prepilin_peptidase]_[protein_id=AKM80724.1]_[location=804728..805627]_[gbkey=CDS]	41.241	277	274	149	3.34e-66
			254	lcl|CP006915.1_prot_AHB41982.1_105_[locus_tag=RAAC3_TM7C00001G0112]_[protein=Type_IV_pilin_PilA]_[protein_id=AHB41982.1]_[location=103319..103789]_[gbkey=CDS]	42.308	195	52	27	1.13e-06
28	BEP_MetaBin.108	Saccharimonadales; SZUA-47; JAGONL01	168	lcl|CP011211.1_prot_AKM80721.1_848_[gene=pilT]_[locus_tag=UW38_C0001G0882]_[protein=twitching_motility_protein]_[protein_id=AKM80721.1]_[location=801780..802850]_[gbkey=CDS]	33.203	532	256	144	7.25e-31
			208	lcl|CP005957.1_prot_AGL62361.1_649_[gene=pilT]_[locus_tag=L336_0658]_[protein=twitching_motility_protein]_[protein_id=AGL62361.1]_[location=653958..655028]_[gbkey=CDS]	34.164	588	281	158	5.38e-31
			209	lcl|CP006915.1_prot_AHB42033.1_156_[locus_tag=RAAC3_TM7C00001G0167]_[protein=pilin_biogenesis_protein]_[protein_id=AHB42033.1]_[location=150004..151236]_[gbkey=CDS]	51.716	405	408	194	7.86e-148
			210	lcl|CP006915.1_prot_AHB42463.1_586_[locus_tag=RAAC3_TM7C00001G0617]_[protein=fimbrial_protein_pilin]_[protein_id=AHB42463.1]_[location=complement(546321..546629)]_[gbkey=CDS]	45	160	60	33	1.87e-16
			211	lcl|CP007496.1_prot_AJA06605.1_573_[locus_tag=TM7x_03105]_[protein=pilus_assembly_protein_PilM]_[protein_id=AJA06605.1]_[location=582192..583244]_[gbkey=CDS]	37.892	353	351	210	3.18e-74
			343	lcl|CP006915.1_prot_AHB42061.1_184_[gene=pilA]_[locus_tag=RAAC3_TM7C00001G0196]_[protein=fimbrial_protein_pilA]_[protein_id=AHB42061.1]_[location=complement(174159..174668)]_[gbkey=CDS]	39.216	224	51	22	9.9e-06
			346	lcl|CP011211.1_prot_AKM80724.1_851_[locus_tag=UW38_C0001G0885]_[protein=putative_Prepilin_peptidase]_[protein_id=AKM80724.1]_[location=804728..805627]_[gbkey=CDS]	35.897	271	234	145	3.66e-47
			347	lcl|CP011211.1_prot_AKM80661.1_788_[locus_tag=UW38_C0001G0822]_[protein=pilin_domain-containing_protein]_[protein_id=AKM80661.1]_[location=747164..747661]_[gbkey=CDS]	33.333	164	63	42	8.95e-10
			348	lcl|CP005957.1_prot_AGL62362.1_650_[locus_tag=L336_0659]_[protein=putative_Type_IV_pilus_assembly_protein_PilC]_[protein_id=AGL62362.1]_[location=655035..656240]_[gbkey=CDS]	50.376	405	399	196	4.94e-145
			349	lcl|CP005957.1_prot_AGL62361.1_649_[gene=pilT]_[locus_tag=L336_0658]_[protein=twitching_motility_protein]_[protein_id=AGL62361.1]_[location=653958..655028]_[gbkey=CDS]	80.857	358	350	67	0
			350	lcl|CP005957.1_prot_AGL62361.1_649_[gene=pilT]_[locus_tag=L336_0658]_[protein=twitching_motility_protein]_[protein_id=AGL62361.1]_[location=653958..655028]_[gbkey=CDS]	35.433	593	254	139	1.87e-33
			354	lcl|CP007496.1_prot_AJA06302.1_74_[locus_tag=TM7x_00415]_[protein=pilus_assembly_protein_PilM]_[protein_id=AJA06302.1]_[location=79501..80547]_[gbkey=CDS]	45.238	345	336	183	1.08e-106
			505	lcl|CP011211.1_prot_AKM80661.1_788_[locus_tag=UW38_C0001G0822]_[protein=pilin_domain-containing_protein]_[protein_id=AKM80661.1]_[location=747164..747661]_[gbkey=CDS]	33.333	212	72	41	1.04e-07
			619	lcl|CP007496.1_prot_AJA06605.1_573_[locus_tag=TM7x_03105]_[protein=pilus_assembly_protein_PilM]_[protein_id=AJA06605.1]_[location=582192..583244]_[gbkey=CDS]	25.309	433	162	110	7.96e-07
29	BEP_MetaBin.9	Saccharimonadales; SZUA-47; JAGONL01	28	lcl|CP011211.1_prot_AKM80721.1_848_[gene=pilT]_[locus_tag=UW38_C0001G0882]_[protein=twitching_motility_protein]_[protein_id=AKM80721.1]_[location=801780..802850]_[gbkey=CDS]	33.205	532	259	146	2.56e-30
			334	lcl|CP007496.1_prot_AJA06605.1_573_[locus_tag=TM7x_03105]_[protein=pilus_assembly_protein_PilM]_[protein_id=AJA06605.1]_[location=582192..583244]_[gbkey=CDS]	39.205	353	352	204	9.01e-76
			335	lcl|CP006915.1_prot_AHB42463.1_586_[locus_tag=RAAC3_TM7C00001G0617]_[protein=fimbrial_protein_pilin]_[protein_id=AHB42463.1]_[location=complement(546321..546629)]_[gbkey=CDS]	33.684	153	95	57	1.89e-17
			336	lcl|CP006915.1_prot_AHB42033.1_156_[locus_tag=RAAC3_TM7C00001G0167]_[protein=pilin_biogenesis_protein]_[protein_id=AHB42033.1]_[location=150004..151236]_[gbkey=CDS]	51.225	405	408	196	1.89e-145
			337	lcl|CP011211.1_prot_AKM80721.1_848_[gene=pilT]_[locus_tag=UW38_C0001G0882]_[protein=twitching_motility_protein]_[protein_id=AKM80721.1]_[location=801780..802850]_[gbkey=CDS]	32.74	587	281	162	2.69e-31
			780	lcl|CP007496.1_prot_AJA06302.1_74_[locus_tag=TM7x_00415]_[protein=pilus_assembly_protein_PilM]_[protein_id=AJA06302.1]_[location=79501..80547]_[gbkey=CDS]	44.345	345	336	186	4.03e-107
			784	lcl|CP005957.1_prot_AGL62361.1_649_[gene=pilT]_[locus_tag=L336_0658]_[protein=twitching_motility_protein]_[protein_id=AGL62361.1]_[location=653958..655028]_[gbkey=CDS]	36.719	590	256	133	1.1e-33
			785	lcl|CP005957.1_prot_AGL62361.1_649_[gene=pilT]_[locus_tag=L336_0658]_[protein=twitching_motility_protein]_[protein_id=AGL62361.1]_[location=653958..655028]_[gbkey=CDS]	80.056	356	356	71	0
			787	lcl|CP005957.1_prot_AGL62362.1_650_[locus_tag=L336_0659]_[protein=putative_Type_IV_pilus_assembly_protein_PilC]_[protein_id=AGL62362.1]_[location=655035..656240]_[gbkey=CDS]	49.373	404	399	200	9.39e-142
			788	lcl|CP006915.1_prot_AHB42061.1_184_[gene=pilA]_[locus_tag=RAAC3_TM7C00001G0196]_[protein=fimbrial_protein_pilA]_[protein_id=AHB42061.1]_[location=complement(174159..174668)]_[gbkey=CDS]	38.776	161	49	30	3.77e-09
			789	lcl|CP011211.1_prot_AKM80724.1_851_[locus_tag=UW38_C0001G0885]_[protein=putative_Prepilin_peptidase]_[protein_id=AKM80724.1]_[location=804728..805627]_[gbkey=CDS]	35.498	268	231	148	7.7e-46
			888	lcl|CP007496.1_prot_AJA06605.1_573_[locus_tag=TM7x_03105]_[protein=pilus_assembly_protein_PilM]_[protein_id=AJA06605.1]_[location=582192..583244]_[gbkey=CDS]	25.556	432	180	119	1.71e-07
30	BEP_Max40.Bin.170	Saccharimonadales; SZUA-47	227	lcl|CP011211.1_prot_AKM80716.1_843_[gene=pilM]_[locus_tag=UW38_C0001G0877]_[protein=Type_IV_pilus_assembly_protein]_[protein_id=AKM80716.1]_[location=797315..798361]_[gbkey=CDS]	21.283	412	343	221	1.31e-06
			369	lcl|CP011211.1_prot_AKM80721.1_848_[gene=pilT]_[locus_tag=UW38_C0001G0882]_[protein=twitching_motility_protein]_[protein_id=AKM80721.1]_[location=801780..802850]_[gbkey=CDS]	39.355	530	155	86	6.67e-31
			503	lcl|CP011211.1_prot_AKM80722.1_849_[locus_tag=UW38_C0001G0883]_[protein=putative_Type_IV_pilus_assembly_protein_PilC]_[protein_id=AKM80722.1]_[location=802857..804065]_[gbkey=CDS]	49.145	238	234	118	1.25e-73
			503	lcl|CP011211.1_prot_AKM80722.1_849_[locus_tag=UW38_C0001G0883]_[protein=putative_Type_IV_pilus_assembly_protein_PilC]_[protein_id=AKM80722.1]_[location=802857..804065]_[gbkey=CDS]	26.829	238	123	87	1.13e-12
			504	lcl|CP011211.1_prot_AKM80105.1_232_[locus_tag=UW38_C0001G0240]_[protein=prepilin-type_cleavage/methylation_protein]_[protein_id=AKM80105.1]_[location=197677..198420]_[gbkey=CDS]	24.713	156	174	94	3.99e-07
			505	lcl|CP011211.1_prot_AKM80724.1_851_[locus_tag=UW38_C0001G0885]_[protein=putative_Prepilin_peptidase]_[protein_id=AKM80724.1]_[location=804728..805627]_[gbkey=CDS]	37.374	272	297	157	9.68e-56
			507	lcl|CP006915.1_prot_AHB42463.1_586_[locus_tag=RAAC3_TM7C00001G0617]_[protein=fimbrial_protein_pilin]_[protein_id=AHB42463.1]_[location=complement(546321..546629)]_[gbkey=CDS]	30.986	151	71	46	6.77e-06
			580	lcl|CP006915.1_prot_AHB42061.1_184_[gene=pilA]_[locus_tag=RAAC3_TM7C00001G0196]_[protein=fimbrial_protein_pilA]_[protein_id=AHB42061.1]_[location=complement(174159..174668)]_[gbkey=CDS]	42.424	160	66	38	1.01e-16
			581	lcl|CP006915.1_prot_AHB42033.1_156_[locus_tag=RAAC3_TM7C00001G0167]_[protein=pilin_biogenesis_protein]_[protein_id=AHB42033.1]_[location=150004..151236]_[gbkey=CDS]	50.735	403	408	196	5e-141
			582	lcl|CP011211.1_prot_AKM80721.1_848_[gene=pilT]_[locus_tag=UW38_C0001G0882]_[protein=twitching_motility_protein]_[protein_id=AKM80721.1]_[location=801780..802850]_[gbkey=CDS]	32.74	587	281	162	9.86e-31
			583	lcl|CP011211.1_prot_AKM80661.1_788_[locus_tag=UW38_C0001G0822]_[protein=pilin_domain-containing_protein]_[protein_id=AKM80661.1]_[location=747164..747661]_[gbkey=CDS]	30.303	185	66	45	3.01e-08
31	BEP_MetaBin.113	Saccharimonadales; UBA1020; JACKGP01	4	lcl|CP006915.1_prot_AHB42007.1_130_[locus_tag=RAAC3_TM7C00001G0140]_[protein=Prepilin-type_cleavage/methylation_protein]_[protein_id=AHB42007.1]_[location=122488..123024]_[gbkey=CDS]	36.196	195	163	79	1.21e-24
			39	lcl|CP006915.1_prot_AHB42463.1_586_[locus_tag=RAAC3_TM7C00001G0617]_[protein=fimbrial_protein_pilin]_[protein_id=AHB42463.1]_[location=complement(546321..546629)]_[gbkey=CDS]	38.71	240	62	38	4.92e-11
			113	lcl|CP006915.1_prot_AHB42061.1_184_[gene=pilA]_[locus_tag=RAAC3_TM7C00001G0196]_[protein=fimbrial_protein_pilA]_[protein_id=AHB42061.1]_[location=complement(174159..174668)]_[gbkey=CDS]	51.667	97	60	29	1.75e-19
			116	lcl|CP006915.1_prot_AHB42795.1_918_[locus_tag=RAAC3_TM7C00001G0959]_[protein=fimbrial_protein_pilin]_[protein_id=AHB42795.1]_[location=complement(842449..842982)]_[gbkey=CDS]	25.904	199	166	107	8.86e-12
			162	lcl|CP011211.1_prot_AKM80721.1_848_[gene=pilT]_[locus_tag=UW38_C0001G0882]_[protein=twitching_motility_protein]_[protein_id=AKM80721.1]_[location=801780..802850]_[gbkey=CDS]	34.021	540	291	148	1.14e-30
			223	lcl|CP011211.1_prot_AKM80721.1_848_[gene=pilT]_[locus_tag=UW38_C0001G0882]_[protein=twitching_motility_protein]_[protein_id=AKM80721.1]_[location=801780..802850]_[gbkey=CDS]	33.101	592	287	167	1.43e-31
			224	lcl|CP006915.1_prot_AHB42033.1_156_[locus_tag=RAAC3_TM7C00001G0167]_[protein=pilin_biogenesis_protein]_[protein_id=AHB42033.1]_[location=150004..151236]_[gbkey=CDS]	64.792	407	409	142	0
			225	lcl|CP007496.1_prot_AJA06605.1_573_[locus_tag=TM7x_03105]_[protein=pilus_assembly_protein_PilM]_[protein_id=AJA06605.1]_[location=582192..583244]_[gbkey=CDS]	53.448	350	348	162	9.43e-131
			233	lcl|CP006915.1_prot_AHB42463.1_586_[locus_tag=RAAC3_TM7C00001G0617]_[protein=fimbrial_protein_pilin]_[protein_id=AHB42463.1]_[location=complement(546321..546629)]_[gbkey=CDS]	24.176	130	91	61	2.24e-08
			407	lcl|CP011211.1_prot_AKM80287.1_414_[locus_tag=UW38_C0001G0431]_[protein=type_IV_pilus_biogenesis_protein,_type_IV_pilus_assembly_protein_PilE]_[protein_id=AKM80287.1]_[location=complement(374076..374498)]_[gbkey=CDS]	37.879	126	66	41	6.31e-12
			436	lcl|CP007496.1_prot_AJA06605.1_573_[locus_tag=TM7x_03105]_[protein=pilus_assembly_protein_PilM]_[protein_id=AJA06605.1]_[location=582192..583244]_[gbkey=CDS]	28.571	424	140	91	3.88e-09
			494	lcl|CP007496.1_prot_AJA06302.1_74_[locus_tag=TM7x_00415]_[protein=pilus_assembly_protein_PilM]_[protein_id=AJA06302.1]_[location=79501..80547]_[gbkey=CDS]	23.56	418	191	124	8.77e-06
			775	lcl|CP006915.1_prot_AHB41982.1_105_[locus_tag=RAAC3_TM7C00001G0112]_[protein=Type_IV_pilin_PilA]_[protein_id=AHB41982.1]_[location=103319..103789]_[gbkey=CDS]	36.054	151	147	78	5.82e-25
			778	lcl|CP006915.1_prot_AHB42061.1_184_[gene=pilA]_[locus_tag=RAAC3_TM7C00001G0196]_[protein=fimbrial_protein_pilA]_[protein_id=AHB42061.1]_[location=complement(174159..174668)]_[gbkey=CDS]	44.444	198	72	39	1.26e-14
			816	lcl|CP006915.1_prot_AHB42061.1_184_[gene=pilA]_[locus_tag=RAAC3_TM7C00001G0196]_[protein=fimbrial_protein_pilA]_[protein_id=AHB42061.1]_[location=complement(174159..174668)]_[gbkey=CDS]	37.234	198	94	53	4.79e-14
			856	lcl|CP006915.1_prot_AHB42305.1_428_[locus_tag=RAAC3_TM7C00001G0448]_[protein=type_IV_pilus_assembly_protein_PilM]_[protein_id=AHB42305.1]_[location=403421..404467]_[gbkey=CDS]	70.201	349	349	102	0
			860	lcl|CP005957.1_prot_AGL62361.1_649_[gene=pilT]_[locus_tag=L336_0658]_[protein=twitching_motility_protein]_[protein_id=AGL62361.1]_[location=653958..655028]_[gbkey=CDS]	35.714	586	294	136	1.28e-36
			861	lcl|CP005957.1_prot_AGL62361.1_649_[gene=pilT]_[locus_tag=L336_0658]_[protein=twitching_motility_protein]_[protein_id=AGL62361.1]_[location=653958..655028]_[gbkey=CDS]	90.395	355	354	34	0
			862	lcl|CP005957.1_prot_AGL62362.1_650_[locus_tag=L336_0659]_[protein=putative_Type_IV_pilus_assembly_protein_PilC]_[protein_id=AGL62362.1]_[location=655035..656240]_[gbkey=CDS]	66.583	403	398	133	0
			863	lcl|CP006915.1_prot_AHB42368.1_491_[gene=pilE]_[locus_tag=RAAC3_TM7C00001G0522]_[protein=pilin_like_protein_competence_factor]_[protein_id=AHB42368.1]_[location=469899..470396]_[gbkey=CDS]	28	155	100	61	1.76e-09
			864	lcl|CP011211.1_prot_AKM80724.1_851_[locus_tag=UW38_C0001G0885]_[protein=putative_Prepilin_peptidase]_[protein_id=AKM80724.1]_[location=804728..805627]_[gbkey=CDS]	48.421	299	285	146	1.77e-88
32	BEP_MetaBin.128	Saccharimonadales	195	lcl|CP005957.1_prot_AGL62356.1_644_[gene=pilM]_[locus_tag=L336_0653]_[protein=Type_IV_pilus_assembly_protein]_[protein_id=AGL62356.1]_[location=649480..650532]_[gbkey=CDS]	31.818	218	88	48	9.94e-06
			233	lcl|CP011211.1_prot_AKM80721.1_848_[gene=pilT]_[locus_tag=UW38_C0001G0882]_[protein=twitching_motility_protein]_[protein_id=AKM80721.1]_[location=801780..802850]_[gbkey=CDS]	33.846	534	260	141	8.82e-33
			378	lcl|CP006915.1_prot_AHB42051.1_174_[locus_tag=RAAC3_TM7C00001G0186]_[protein=Prepilin-type_cleavage/methylation_protein]_[protein_id=AHB42051.1]_[location=complement(165520..166059)]_[gbkey=CDS]	30.612	263	49	32	7.74e-06
			487	lcl|CP011211.1_prot_AKM80721.1_848_[gene=pilT]_[locus_tag=UW38_C0001G0882]_[protein=twitching_motility_protein]_[protein_id=AKM80721.1]_[location=801780..802850]_[gbkey=CDS]	31.673	583	281	165	2.8e-30
			488	lcl|CP006915.1_prot_AHB42033.1_156_[locus_tag=RAAC3_TM7C00001G0167]_[protein=pilin_biogenesis_protein]_[protein_id=AHB42033.1]_[location=150004..151236]_[gbkey=CDS]	50.856	404	409	195	8.07e-143
			489	lcl|CP006915.1_prot_AHB42463.1_586_[locus_tag=RAAC3_TM7C00001G0617]_[protein=fimbrial_protein_pilin]_[protein_id=AHB42463.1]_[location=complement(546321..546629)]_[gbkey=CDS]	47.619	158	63	33	2.28e-18
			490	lcl|CP007496.1_prot_AJA06605.1_573_[locus_tag=TM7x_03105]_[protein=pilus_assembly_protein_PilM]_[protein_id=AJA06605.1]_[location=582192..583244]_[gbkey=CDS]	37.714	358	350	215	3.29e-77
			498	lcl|CP011211.1_prot_AKM80287.1_414_[locus_tag=UW38_C0001G0431]_[protein=type_IV_pilus_biogenesis_protein,_type_IV_pilus_assembly_protein_PilE]_[protein_id=AKM80287.1]_[location=complement(374076..374498)]_[gbkey=CDS]	34.831	197	89	44	2.44e-07
			551	lcl|CP006915.1_prot_AHB41982.1_105_[locus_tag=RAAC3_TM7C00001G0112]_[protein=Type_IV_pilin_PilA]_[protein_id=AHB41982.1]_[location=103319..103789]_[gbkey=CDS]	31.481	280	54	36	9.28e-07
			761	lcl|CP006915.1_prot_AHB42305.1_428_[locus_tag=RAAC3_TM7C00001G0448]_[protein=type_IV_pilus_assembly_protein_PilM]_[protein_id=AHB42305.1]_[location=403421..404467]_[gbkey=CDS]	26.351	425	148	93	7.21e-06
			818	lcl|CP006915.1_prot_AHB41982.1_105_[locus_tag=RAAC3_TM7C00001G0112]_[protein=Type_IV_pilin_PilA]_[protein_id=AHB41982.1]_[location=103319..103789]_[gbkey=CDS]	33.333	313	72	46	1.33e-08
			819	lcl|CP011211.1_prot_AKM80724.1_851_[locus_tag=UW38_C0001G0885]_[protein=putative_Prepilin_peptidase]_[protein_id=AKM80724.1]_[location=804728..805627]_[gbkey=CDS]	39.721	275	287	159	5.25e-58
			820	lcl|CP006915.1_prot_AHB42061.1_184_[gene=pilA]_[locus_tag=RAAC3_TM7C00001G0196]_[protein=fimbrial_protein_pilA]_[protein_id=AHB42061.1]_[location=complement(174159..174668)]_[gbkey=CDS]	32	155	50	34	2.64e-08
			821	lcl|CP006915.1_prot_AHB42795.1_918_[locus_tag=RAAC3_TM7C00001G0959]_[protein=fimbrial_protein_pilin]_[protein_id=AHB42795.1]_[location=complement(842449..842982)]_[gbkey=CDS]	30.392	181	102	66	2.11e-10
			822	lcl|CP007496.1_prot_AJA06306.1_80_[locus_tag=TM7x_00445]_[protein=pilus_assembly_protein_PilC]_[protein_id=AJA06306.1]_[location=85025..86239]_[gbkey=CDS]	47.42	408	407	210	4.61e-143
			823	lcl|CP005957.1_prot_AGL62361.1_649_[gene=pilT]_[locus_tag=L336_0658]_[protein=twitching_motility_protein]_[protein_id=AGL62361.1]_[location=653958..655028]_[gbkey=CDS]	81.143	355	350	66	0
			824	lcl|CP005957.1_prot_AGL62361.1_649_[gene=pilT]_[locus_tag=L336_0658]_[protein=twitching_motility_protein]_[protein_id=AGL62361.1]_[location=653958..655028]_[gbkey=CDS]	44.025	601	159	77	5.49e-33
			828	lcl|CP007496.1_prot_AJA06302.1_74_[locus_tag=TM7x_00415]_[protein=pilus_assembly_protein_PilM]_[protein_id=AJA06302.1]_[location=79501..80547]_[gbkey=CDS]	43.188	346	345	196	8.9e-113
33	BEP_K1_5160	Saccharimonadales	94	lcl|CP011211.1_prot_AKM80721.1_848_[gene=pilT]_[locus_tag=UW38_C0001G0882]_[protein=twitching_motility_protein]_[protein_id=AKM80721.1]_[location=801780..802850]_[gbkey=CDS]	33.099	604	284	157	4.05e-34
			95	lcl|CP006915.1_prot_AHB42033.1_156_[locus_tag=RAAC3_TM7C00001G0167]_[protein=pilin_biogenesis_protein]_[protein_id=AHB42033.1]_[location=150004..151236]_[gbkey=CDS]	50.605	413	413	192	1.72e-139
			96	lcl|CP006915.1_prot_AHB42463.1_586_[locus_tag=RAAC3_TM7C00001G0617]_[protein=fimbrial_protein_pilin]_[protein_id=AHB42463.1]_[location=complement(546321..546629)]_[gbkey=CDS]	40.217	151	92	55	3.44e-22
			97	lcl|CP007496.1_prot_AJA06605.1_573_[locus_tag=TM7x_03105]_[protein=pilus_assembly_protein_PilM]_[protein_id=AJA06605.1]_[location=582192..583244]_[gbkey=CDS]	36.812	353	345	212	3.35e-71
			106	lcl|CP007496.1_prot_AJA06605.1_573_[locus_tag=TM7x_03105]_[protein=pilus_assembly_protein_PilM]_[protein_id=AJA06605.1]_[location=582192..583244]_[gbkey=CDS]	29.412	366	357	241	8.26e-43
			107	lcl|CP006915.1_prot_AHB42463.1_586_[locus_tag=RAAC3_TM7C00001G0617]_[protein=fimbrial_protein_pilin]_[protein_id=AHB42463.1]_[location=complement(546321..546629)]_[gbkey=CDS]	28.09	145	89	64	1.15e-14
			194	lcl|CP011211.1_prot_AKM80287.1_414_[locus_tag=UW38_C0001G0431]_[protein=type_IV_pilus_biogenesis_protein,_type_IV_pilus_assembly_protein_PilE]_[protein_id=AKM80287.1]_[location=complement(374076..374498)]_[gbkey=CDS]	25.225	197	111	70	4.58e-09
			230	lcl|CP006915.1_prot_AHB42463.1_586_[locus_tag=RAAC3_TM7C00001G0617]_[protein=fimbrial_protein_pilin]_[protein_id=AHB42463.1]_[location=complement(546321..546629)]_[gbkey=CDS]	35.417	402	48	28	7.53e-06
			537	lcl|CP011211.1_prot_AKM80721.1_848_[gene=pilT]_[locus_tag=UW38_C0001G0882]_[protein=twitching_motility_protein]_[protein_id=AKM80721.1]_[location=801780..802850]_[gbkey=CDS]	29.74	538	269	137	2.7e-30
			607	lcl|CP005957.1_prot_AGL62356.1_644_[gene=pilM]_[locus_tag=L336_0653]_[protein=Type_IV_pilus_assembly_protein]_[protein_id=AGL62356.1]_[location=649480..650532]_[gbkey=CDS]	47.399	342	346	176	1.08e-117
			611	lcl|CP011211.1_prot_AKM80721.1_848_[gene=pilT]_[locus_tag=UW38_C0001G0882]_[protein=twitching_motility_protein]_[protein_id=AKM80721.1]_[location=801780..802850]_[gbkey=CDS]	34.843	600	287	162	8.46e-36
			612	lcl|CP005957.1_prot_AGL62361.1_649_[gene=pilT]_[locus_tag=L336_0658]_[protein=twitching_motility_protein]_[protein_id=AGL62361.1]_[location=653958..655028]_[gbkey=CDS]	81.766	354	351	64	0
			613	lcl|CP007496.1_prot_AJA06306.1_80_[locus_tag=TM7x_00445]_[protein=pilus_assembly_protein_PilC]_[protein_id=AJA06306.1]_[location=85025..86239]_[gbkey=CDS]	55.087	404	403	181	1.28e-166
			614	lcl|CP006915.1_prot_AHB42795.1_918_[locus_tag=RAAC3_TM7C00001G0959]_[protein=fimbrial_protein_pilin]_[protein_id=AHB42795.1]_[location=complement(842449..842982)]_[gbkey=CDS]	39.706	171	68	40	2.16e-11
			615	lcl|CP011211.1_prot_AKM80724.1_851_[locus_tag=UW38_C0001G0885]_[protein=putative_Prepilin_peptidase]_[protein_id=AKM80724.1]_[location=804728..805627]_[gbkey=CDS]	35.862	264	290	159	1.46e-48
			616	lcl|CP006915.1_prot_AHB42463.1_586_[locus_tag=RAAC3_TM7C00001G0617]_[protein=fimbrial_protein_pilin]_[protein_id=AHB42463.1]_[location=complement(546321..546629)]_[gbkey=CDS]	33.333	249	63	37	6.22e-07
			930	lcl|CP007496.1_prot_AJA06302.1_74_[locus_tag=TM7x_00415]_[protein=pilus_assembly_protein_PilM]_[protein_id=AJA06302.1]_[location=79501..80547]_[gbkey=CDS]	28	426	150	94	1.16e-07
34	BEP_MetaBin.59	CAILAD01; GCA-016700035; GCA-016700035; GCA-016700035 sp016700035	105	lcl|CP005957.1_prot_AGL62356.1_644_[gene=pilM]_[locus_tag=L336_0653]_[protein=Type_IV_pilus_assembly_protein]_[protein_id=AGL62356.1]_[location=649480..650532]_[gbkey=CDS]	23.377	412	154	98	2.63e-06
			137	lcl|CP006915.1_prot_AHB42305.1_428_[locus_tag=RAAC3_TM7C00001G0448]_[protein=type_IV_pilus_assembly_protein_PilM]_[protein_id=AHB42305.1]_[location=403421..404467]_[gbkey=CDS]	32.738	345	336	223	9.14e-66
			141	lcl|CP005957.1_prot_AGL62361.1_649_[gene=pilT]_[locus_tag=L336_0658]_[protein=twitching_motility_protein]_[protein_id=AGL62361.1]_[location=653958..655028]_[gbkey=CDS]	33.798	597	287	151	7.82e-34
			142	lcl|CP005957.1_prot_AGL62361.1_649_[gene=pilT]_[locus_tag=L336_0658]_[protein=twitching_motility_protein]_[protein_id=AGL62361.1]_[location=653958..655028]_[gbkey=CDS]	67.521	421	351	114	0
			143	lcl|CP011211.1_prot_AKM80722.1_849_[locus_tag=UW38_C0001G0883]_[protein=putative_Type_IV_pilus_assembly_protein_PilC]_[protein_id=AKM80722.1]_[location=802857..804065]_[gbkey=CDS]	41.75	414	400	233	1.08e-117
			144	lcl|CP006915.1_prot_AHB42795.1_918_[locus_tag=RAAC3_TM7C00001G0959]_[protein=fimbrial_protein_pilin]_[protein_id=AHB42795.1]_[location=complement(842449..842982)]_[gbkey=CDS]	25	134	88	53	5.26e-07
			145	lcl|CP011211.1_prot_AKM80724.1_851_[locus_tag=UW38_C0001G0885]_[protein=putative_Prepilin_peptidase]_[protein_id=AKM80724.1]_[location=804728..805627]_[gbkey=CDS]	33.696	266	276	152	2.66e-39
			147	lcl|CP011211.1_prot_AKM80287.1_414_[locus_tag=UW38_C0001G0431]_[protein=type_IV_pilus_biogenesis_protein,_type_IV_pilus_assembly_protein_PilE]_[protein_id=AKM80287.1]_[location=complement(374076..374498)]_[gbkey=CDS]	27.027	202	111	70	5.73e-09
			157	lcl|CP007496.1_prot_AJA06605.1_573_[locus_tag=TM7x_03105]_[protein=pilus_assembly_protein_PilM]_[protein_id=AJA06605.1]_[location=582192..583244]_[gbkey=CDS]	30.857	358	350	230	1.25e-50
			158	lcl|CP006915.1_prot_AHB42061.1_184_[gene=pilA]_[locus_tag=RAAC3_TM7C00001G0196]_[protein=fimbrial_protein_pilA]_[protein_id=AHB42061.1]_[location=complement(174159..174668)]_[gbkey=CDS]	36.17	136	94	53	1.53e-14
			159	lcl|CP006915.1_prot_AHB42033.1_156_[locus_tag=RAAC3_TM7C00001G0167]_[protein=pilin_biogenesis_protein]_[protein_id=AHB42033.1]_[location=150004..151236]_[gbkey=CDS]	37.192	405	406	250	6.69e-100
			160	lcl|CP011211.1_prot_AKM80721.1_848_[gene=pilT]_[locus_tag=UW38_C0001G0882]_[protein=twitching_motility_protein]_[protein_id=AKM80721.1]_[location=801780..802850]_[gbkey=CDS]	33.688	700	282	158	3.13e-31
			662	lcl|CP007496.1_prot_AJA06302.1_74_[locus_tag=TM7x_00415]_[protein=pilus_assembly_protein_PilM]_[protein_id=AJA06302.1]_[location=79501..80547]_[gbkey=CDS]	28.571	427	140	89	1.78e-08
35	BEP_MetaBin.204	CAILAD01; JADZBC01	93	lcl|CP006915.1_prot_AHB42061.1_184_[gene=pilA]_[locus_tag=RAAC3_TM7C00001G0196]_[protein=fimbrial_protein_pilA]_[protein_id=AHB42061.1]_[location=complement(174159..174668)]_[gbkey=CDS]	36.232	147	69	35	7.62e-06
			554	lcl|CP006915.1_prot_AHB42463.1_586_[locus_tag=RAAC3_TM7C00001G0617]_[protein=fimbrial_protein_pilin]_[protein_id=AHB42463.1]_[location=complement(546321..546629)]_[gbkey=CDS]	53.125	116	32	15	1.64e-09
			581	lcl|CP006915.1_prot_AHB42305.1_428_[locus_tag=RAAC3_TM7C00001G0448]_[protein=type_IV_pilus_assembly_protein_PilM]_[protein_id=AHB42305.1]_[location=403421..404467]_[gbkey=CDS]	36.131	286	274	174	3.83e-65
			585	lcl|CP005957.1_prot_AGL62361.1_649_[gene=pilT]_[locus_tag=L336_0658]_[protein=twitching_motility_protein]_[protein_id=AGL62361.1]_[location=653958..655028]_[gbkey=CDS]	32.302	601	291	150	3.61e-31
			692	lcl|CP005957.1_prot_AGL62364.1_652_[locus_tag=L336_0661]_[protein=putative_Prepilin_peptidase]_[protein_id=AGL62364.1]_[location=656900..657772]_[gbkey=CDS]	33.19	255	232	151	1.74e-33
			693	lcl|CP006915.1_prot_AHB42061.1_184_[gene=pilA]_[locus_tag=RAAC3_TM7C00001G0196]_[protein=fimbrial_protein_pilA]_[protein_id=AHB42061.1]_[location=complement(174159..174668)]_[gbkey=CDS]	30.357	142	112	50	2.78e-11
36	BEP_Cluster.100_sub	QS-5-54-17	40	lcl|CP006915.1_prot_AHB42463.1_586_[locus_tag=RAAC3_TM7C00001G0617]_[protein=fimbrial_protein_pilin]_[protein_id=AHB42463.1]_[location=complement(546321..546629)]_[gbkey=CDS]	28.037	140	107	48	5.71e-09
			59	lcl|CP007496.1_prot_AJA06302.1_74_[locus_tag=TM7x_00415]_[protein=pilus_assembly_protein_PilM]_[protein_id=AJA06302.1]_[location=79501..80547]_[gbkey=CDS]	33.623	348	345	225	3.23e-61
			63	lcl|CP005957.1_prot_AGL62361.1_649_[gene=pilT]_[locus_tag=L336_0658]_[protein=twitching_motility_protein]_[protein_id=AGL62361.1]_[location=653958..655028]_[gbkey=CDS]	75.358	355	349	86	0
			65	lcl|CP006915.1_prot_AHB42305.1_428_[locus_tag=RAAC3_TM7C00001G0448]_[protein=type_IV_pilus_assembly_protein_PilM]_[protein_id=AHB42305.1]_[location=403421..404467]_[gbkey=CDS]	43.931	346	346	193	1.67e-110
			69	lcl|CP005957.1_prot_AGL62361.1_649_[gene=pilT]_[locus_tag=L336_0658]_[protein=twitching_motility_protein]_[protein_id=AGL62361.1]_[location=653958..655028]_[gbkey=CDS]	37.427	597	171	97	1.34e-31
			96	lcl|CP007496.1_prot_AJA06605.1_573_[locus_tag=TM7x_03105]_[protein=pilus_assembly_protein_PilM]_[protein_id=AJA06605.1]_[location=582192..583244]_[gbkey=CDS]	28.883	375	367	232	1.88e-46
			100	lcl|CP006915.1_prot_AHB42463.1_586_[locus_tag=RAAC3_TM7C00001G0617]_[protein=fimbrial_protein_pilin]_[protein_id=AHB42463.1]_[location=complement(546321..546629)]_[gbkey=CDS]	52.308	137	65	31	9.96e-20
			101	lcl|CP006915.1_prot_AHB42033.1_156_[locus_tag=RAAC3_TM7C00001G0167]_[protein=pilin_biogenesis_protein]_[protein_id=AHB42033.1]_[location=150004..151236]_[gbkey=CDS]	44.743	404	409	221	1.04e-115
			102	lcl|CP005957.1_prot_AGL62361.1_649_[gene=pilT]_[locus_tag=L336_0658]_[protein=twitching_motility_protein]_[protein_id=AGL62361.1]_[location=653958..655028]_[gbkey=CDS]	32.18	572	289	153	6.59e-30
			155	lcl|CP007496.1_prot_AJA06302.1_74_[locus_tag=TM7x_00415]_[protein=pilus_assembly_protein_PilM]_[protein_id=AJA06302.1]_[location=79501..80547]_[gbkey=CDS]	24.852	426	169	118	1.04e-08
			355	lcl|CP005957.1_prot_AGL62364.1_652_[locus_tag=L336_0661]_[protein=putative_Prepilin_peptidase]_[protein_id=AGL62364.1]_[location=656900..657772]_[gbkey=CDS]	32.727	278	275	171	2.53e-45
			471	lcl|CP006915.1_prot_AHB42463.1_586_[locus_tag=RAAC3_TM7C00001G0617]_[protein=fimbrial_protein_pilin]_[protein_id=AHB42463.1]_[location=complement(546321..546629)]_[gbkey=CDS]	46.154	129	65	35	2.97e-16
			575	lcl|CP006915.1_prot_AHB42278.1_401_[locus_tag=RAAC3_TM7C00001G0421]_[protein=Prepilin-type_cleavage/methylation_protein]_[protein_id=AHB42278.1]_[location=383296..383892]_[gbkey=CDS]	43.137	174	51	26	2.16e-06
			700	lcl|CP005957.1_prot_AGL62361.1_649_[gene=pilT]_[locus_tag=L336_0658]_[protein=twitching_motility_protein]_[protein_id=AGL62361.1]_[location=653958..655028]_[gbkey=CDS]	38.854	524	157	86	5.46e-30
			754	lcl|CP011211.1_prot_AKM80287.1_414_[locus_tag=UW38_C0001G0431]_[protein=type_IV_pilus_biogenesis_protein,_type_IV_pilus_assembly_protein_PilE]_[protein_id=AKM80287.1]_[location=complement(374076..374498)]_[gbkey=CDS]	44.186	89	43	21	2.46e-08
			755	lcl|CP006915.1_prot_AHB42463.1_586_[locus_tag=RAAC3_TM7C00001G0617]_[protein=fimbrial_protein_pilin]_[protein_id=AHB42463.1]_[location=complement(546321..546629)]_[gbkey=CDS]	50	110	26	13	3.84e-06
			959	lcl|CP007496.1_prot_AJA06302.1_74_[locus_tag=TM7x_00415]_[protein=pilus_assembly_protein_PilM]_[protein_id=AJA06302.1]_[location=79501..80547]_[gbkey=CDS]	25	355	332	241	5.48e-36
37	NRA_Max40.Bin.039	Saccharimonadales; UBA2112; UBA2112	60	lcl|CP006915.1_prot_AHB42463.1_586_[locus_tag=RAAC3_TM7C00001G0617]_[protein=fimbrial_protein_pilin]_[protein_id=AHB42463.1]_[location=complement(546321..546629)]_[gbkey=CDS]	38.596	214	57	35	2.91e-10
			314	lcl|CP006915.1_prot_AHB42368.1_491_[gene=pilE]_[locus_tag=RAAC3_TM7C00001G0522]_[protein=pilin_like_protein_competence_factor]_[protein_id=AHB42368.1]_[location=469899..470396]_[gbkey=CDS]	38.333	170	120	65	9.23e-22
			326	lcl|CP006915.1_prot_AHB42463.1_586_[locus_tag=RAAC3_TM7C00001G0617]_[protein=fimbrial_protein_pilin]_[protein_id=AHB42463.1]_[location=complement(546321..546629)]_[gbkey=CDS]	27.778	167	90	57	7.53e-09
			492	lcl|CP011211.1_prot_AKM80721.1_848_[gene=pilT]_[locus_tag=UW38_C0001G0882]_[protein=twitching_motility_protein]_[protein_id=AKM80721.1]_[location=801780..802850]_[gbkey=CDS]	32.639	555	288	156	4.99e-31
			644	lcl|CP006915.1_prot_AHB41982.1_105_[locus_tag=RAAC3_TM7C00001G0112]_[protein=Type_IV_pilin_PilA]_[protein_id=AHB41982.1]_[location=103319..103789]_[gbkey=CDS]	46.988	272	83	41	3.85e-14
			651	lcl|CP006915.1_prot_AHB41982.1_105_[locus_tag=RAAC3_TM7C00001G0112]_[protein=Type_IV_pilin_PilA]_[protein_id=AHB41982.1]_[location=103319..103789]_[gbkey=CDS]	42.553	179	141	68	4.78e-21
			753	lcl|CP007496.1_prot_AJA06605.1_573_[locus_tag=TM7x_03105]_[protein=pilus_assembly_protein_PilM]_[protein_id=AJA06605.1]_[location=582192..583244]_[gbkey=CDS]	53.216	351	342	159	6.94e-127
			754	lcl|CP006915.1_prot_AHB42033.1_156_[locus_tag=RAAC3_TM7C00001G0167]_[protein=pilin_biogenesis_protein]_[protein_id=AHB42033.1]_[location=150004..151236]_[gbkey=CDS]	61.893	411	412	154	0
			755	lcl|CP011211.1_prot_AKM80721.1_848_[gene=pilT]_[locus_tag=UW38_C0001G0882]_[protein=twitching_motility_protein]_[protein_id=AKM80721.1]_[location=801780..802850]_[gbkey=CDS]	36.723	368	177	90	2.06e-29
			933	lcl|CP007496.1_prot_AJA06306.1_80_[locus_tag=TM7x_00445]_[protein=pilus_assembly_protein_PilC]_[protein_id=AJA06306.1]_[location=85025..86239]_[gbkey=CDS]	68.966	116	116	36	3.25e-52
			934	lcl|CP011211.1_prot_AKM80661.1_788_[locus_tag=UW38_C0001G0822]_[protein=pilin_domain-containing_protein]_[protein_id=AKM80661.1]_[location=747164..747661]_[gbkey=CDS]	30.645	177	62	43	9.53e-09
			935	lcl|CP011211.1_prot_AKM80724.1_851_[locus_tag=UW38_C0001G0885]_[protein=putative_Prepilin_peptidase]_[protein_id=AKM80724.1]_[location=804728..805627]_[gbkey=CDS]	58.054	305	298	125	6.43e-122
			936	lcl|CP011211.1_prot_AKM80105.1_232_[locus_tag=UW38_C0001G0240]_[protein=prepilin-type_cleavage/methylation_protein]_[protein_id=AKM80105.1]_[location=197677..198420]_[gbkey=CDS]	32.143	241	56	35	8.01e-07
			942	lcl|CP006915.1_prot_AHB42278.1_401_[locus_tag=RAAC3_TM7C00001G0421]_[protein=Prepilin-type_cleavage/methylation_protein]_[protein_id=AHB42278.1]_[location=383296..383892]_[gbkey=CDS]	39.456	216	147	56	1.33e-22
38	NRA_Max40.Bin.035	Saccharimonadales; CAIOMD01; JAGORN01	105	lcl|CP007496.1_prot_AJA06605.1_573_[locus_tag=TM7x_03105]_[protein=pilus_assembly_protein_PilM]_[protein_id=AJA06605.1]_[location=582192..583244]_[gbkey=CDS]	22.791	428	215	145	3.9e-07
			207	lcl|CP006915.1_prot_AHB42033.1_156_[locus_tag=RAAC3_TM7C00001G0167]_[protein=pilin_biogenesis_protein]_[protein_id=AHB42033.1]_[location=150004..151236]_[gbkey=CDS]	51.716	407	408	192	5.41e-148
			208	lcl|CP011211.1_prot_AKM80721.1_848_[gene=pilT]_[locus_tag=UW38_C0001G0882]_[protein=twitching_motility_protein]_[protein_id=AKM80721.1]_[location=801780..802850]_[gbkey=CDS]	32.857	602	280	163	7.5e-33
			258	lcl|CP011211.1_prot_AKM80721.1_848_[gene=pilT]_[locus_tag=UW38_C0001G0882]_[protein=twitching_motility_protein]_[protein_id=AKM80721.1]_[location=801780..802850]_[gbkey=CDS]	33.071	531	254	148	4.44e-31
			342	lcl|CP006915.1_prot_AHB42061.1_184_[gene=pilA]_[locus_tag=RAAC3_TM7C00001G0196]_[protein=fimbrial_protein_pilA]_[protein_id=AHB42061.1]_[location=complement(174159..174668)]_[gbkey=CDS]	58.491	148	53	22	1.39e-16
			346	lcl|CP007496.1_prot_AJA06605.1_573_[locus_tag=TM7x_03105]_[protein=pilus_assembly_protein_PilM]_[protein_id=AJA06605.1]_[location=582192..583244]_[gbkey=CDS]	37.861	353	346	213	7.4e-79
			390	lcl|CP005957.1_prot_AGL62361.1_649_[gene=pilT]_[locus_tag=L336_0658]_[protein=twitching_motility_protein]_[protein_id=AGL62361.1]_[location=653958..655028]_[gbkey=CDS]	81.507	146	146	27	6.23e-91
			391	lcl|CP007496.1_prot_AJA06306.1_80_[locus_tag=TM7x_00445]_[protein=pilus_assembly_protein_PilC]_[protein_id=AJA06306.1]_[location=85025..86239]_[gbkey=CDS]	49.127	403	401	198	3.12e-146
			391	lcl|CP007496.1_prot_AJA06306.1_80_[locus_tag=TM7x_00445]_[protein=pilus_assembly_protein_PilC]_[protein_id=AJA06306.1]_[location=85025..86239]_[gbkey=CDS]	28.889	403	135	95	6e-13
			393	lcl|CP011211.1_prot_AKM80105.1_232_[locus_tag=UW38_C0001G0240]_[protein=prepilin-type_cleavage/methylation_protein]_[protein_id=AKM80105.1]_[location=197677..198420]_[gbkey=CDS]	31.081	150	74	50	2.49e-08
			394	lcl|CP011211.1_prot_AKM80724.1_851_[locus_tag=UW38_C0001G0885]_[protein=putative_Prepilin_peptidase]_[protein_id=AKM80724.1]_[location=804728..805627]_[gbkey=CDS]	36.545	291	301	162	1.29e-52
			395	lcl|CP006915.1_prot_AHB42463.1_586_[locus_tag=RAAC3_TM7C00001G0617]_[protein=fimbrial_protein_pilin]_[protein_id=AHB42463.1]_[location=complement(546321..546629)]_[gbkey=CDS]	36.765	243	68	38	6.5e-06
			521	lcl|CP006915.1_prot_AHB42305.1_428_[locus_tag=RAAC3_TM7C00001G0448]_[protein=type_IV_pilus_assembly_protein_PilM]_[protein_id=AHB42305.1]_[location=403421..404467]_[gbkey=CDS]	43.931	346	346	193	3.52e-109
39	NRA_MetaBin.222_sub	Saccharimonadales; JACDBH01	25	lcl|CP005957.1_prot_AGL62361.1_649_[gene=pilT]_[locus_tag=L336_0658]_[protein=twitching_motility_protein]_[protein_id=AGL62361.1]_[location=653958..655028]_[gbkey=CDS]	34.737	603	285	151	3.14e-32
			26	lcl|CP006915.1_prot_AHB42033.1_156_[locus_tag=RAAC3_TM7C00001G0167]_[protein=pilin_biogenesis_protein]_[protein_id=AHB42033.1]_[location=150004..151236]_[gbkey=CDS]	53.398	408	412	186	5.71e-152
			27	lcl|CP006915.1_prot_AHB42463.1_586_[locus_tag=RAAC3_TM7C00001G0617]_[protein=fimbrial_protein_pilin]_[protein_id=AHB42463.1]_[location=complement(546321..546629)]_[gbkey=CDS]	36.264	155	91	58	7.31e-22
			28	lcl|CP007496.1_prot_AJA06605.1_573_[locus_tag=TM7x_03105]_[protein=pilus_assembly_protein_PilM]_[protein_id=AJA06605.1]_[location=582192..583244]_[gbkey=CDS]	36.364	356	352	220	3.26e-70
			667	lcl|CP011211.1_prot_AKM80721.1_848_[gene=pilT]_[locus_tag=UW38_C0001G0882]_[protein=twitching_motility_protein]_[protein_id=AKM80721.1]_[location=801780..802850]_[gbkey=CDS]	33.564	533	289	150	3.31e-31
			701	lcl|CP011211.1_prot_AKM80724.1_851_[locus_tag=UW38_C0001G0885]_[protein=putative_Prepilin_peptidase]_[protein_id=AKM80724.1]_[location=804728..805627]_[gbkey=CDS]	38.944	297	303	166	1.09e-62
			702	lcl|CP011211.1_prot_AKM80661.1_788_[locus_tag=UW38_C0001G0822]_[protein=pilin_domain-containing_protein]_[protein_id=AKM80661.1]_[location=747164..747661]_[gbkey=CDS]	29.661	146	118	81	3.37e-10
			703	lcl|CP005957.1_prot_AGL62362.1_650_[locus_tag=L336_0659]_[protein=putative_Type_IV_pilus_assembly_protein_PilC]_[protein_id=AGL62362.1]_[location=655035..656240]_[gbkey=CDS]	50.376	408	399	196	6.77e-145
			704	lcl|CP005957.1_prot_AGL62361.1_649_[gene=pilT]_[locus_tag=L336_0658]_[protein=twitching_motility_protein]_[protein_id=AGL62361.1]_[location=653958..655028]_[gbkey=CDS]	81.429	356	350	65	0
			705	lcl|CP005957.1_prot_AGL62361.1_649_[gene=pilT]_[locus_tag=L336_0658]_[protein=twitching_motility_protein]_[protein_id=AGL62361.1]_[location=653958..655028]_[gbkey=CDS]	32.258	596	341	177	1.1e-35
			709	lcl|CP007496.1_prot_AJA06302.1_74_[locus_tag=TM7x_00415]_[protein=pilus_assembly_protein_PilM]_[protein_id=AJA06302.1]_[location=79501..80547]_[gbkey=CDS]	43.023	346	344	196	4.17e-107
			718	lcl|CP007496.1_prot_AJA06605.1_573_[locus_tag=TM7x_03105]_[protein=pilus_assembly_protein_PilM]_[protein_id=AJA06605.1]_[location=582192..583244]_[gbkey=CDS]	24.057	426	212	130	6.53e-06
			787	lcl|CP006915.1_prot_AHB41982.1_105_[locus_tag=RAAC3_TM7C00001G0112]_[protein=Type_IV_pilin_PilA]_[protein_id=AHB41982.1]_[location=103319..103789]_[gbkey=CDS]	36.111	198	72	34	7.42e-08
			942	lcl|CP011211.1_prot_AKM80716.1_843_[gene=pilM]_[locus_tag=UW38_C0001G0877]_[protein=Type_IV_pilus_assembly_protein]_[protein_id=AKM80716.1]_[location=797315..798361]_[gbkey=CDS]	25.854	264	205	126	4.81e-08
40	NRA_Cluster.119	Saccharimonadales; JALRHH01; JALRHH01	22	lcl|CP011211.1_prot_AKM80721.1_848_[gene=pilT]_[locus_tag=UW38_C0001G0882]_[protein=twitching_motility_protein]_[protein_id=AKM80721.1]_[location=801780..802850]_[gbkey=CDS]	33.721	536	258	146	1.95e-33
			122	lcl|CP006915.1_prot_AHB42463.1_586_[locus_tag=RAAC3_TM7C00001G0617]_[protein=fimbrial_protein_pilin]_[protein_id=AHB42463.1]_[location=complement(546321..546629)]_[gbkey=CDS]	43.038	147	79	45	4.51e-20
			256	lcl|CP007496.1_prot_AJA06302.1_74_[locus_tag=TM7x_00415]_[protein=pilus_assembly_protein_PilM]_[protein_id=AJA06302.1]_[location=79501..80547]_[gbkey=CDS]	43.314	346	344	195	8.01e-107
			260	lcl|CP011211.1_prot_AKM80721.1_848_[gene=pilT]_[locus_tag=UW38_C0001G0882]_[protein=twitching_motility_protein]_[protein_id=AKM80721.1]_[location=801780..802850]_[gbkey=CDS]	33.692	600	279	156	8.7e-34
			261	lcl|CP005957.1_prot_AGL62361.1_649_[gene=pilT]_[locus_tag=L336_0658]_[protein=twitching_motility_protein]_[protein_id=AGL62361.1]_[location=653958..655028]_[gbkey=CDS]	83.429	355	350	58	0
			262	lcl|CP007496.1_prot_AJA06306.1_80_[locus_tag=TM7x_00445]_[protein=pilus_assembly_protein_PilC]_[protein_id=AJA06306.1]_[location=85025..86239]_[gbkey=CDS]	49.127	406	401	202	9.49e-146
			263	lcl|CP006915.1_prot_AHB42061.1_184_[gene=pilA]_[locus_tag=RAAC3_TM7C00001G0196]_[protein=fimbrial_protein_pilA]_[protein_id=AHB42061.1]_[location=complement(174159..174668)]_[gbkey=CDS]	32	164	50	34	4.7e-09
			265	lcl|CP011211.1_prot_AKM80724.1_851_[locus_tag=UW38_C0001G0885]_[protein=putative_Prepilin_peptidase]_[protein_id=AKM80724.1]_[location=804728..805627]_[gbkey=CDS]	41.98	287	293	157	2.24e-64
			712	lcl|CP007496.1_prot_AJA06302.1_74_[locus_tag=TM7x_00415]_[protein=pilus_assembly_protein_PilM]_[protein_id=AJA06302.1]_[location=79501..80547]_[gbkey=CDS]	27.215	440	158	99	8.26e-07
			1038	lcl|CP011211.1_prot_AKM80661.1_788_[locus_tag=UW38_C0001G0822]_[protein=pilin_domain-containing_protein]_[protein_id=AKM80661.1]_[location=747164..747661]_[gbkey=CDS]	38.182	177	55	34	7.16e-09
			1054	lcl|CP006915.1_prot_AHB42033.1_156_[locus_tag=RAAC3_TM7C00001G0167]_[protein=pilin_biogenesis_protein]_[protein_id=AHB42033.1]_[location=150004..151236]_[gbkey=CDS]	53.827	403	405	180	4.41e-153
			1055	lcl|CP011211.1_prot_AKM80721.1_848_[gene=pilT]_[locus_tag=UW38_C0001G0882]_[protein=twitching_motility_protein]_[protein_id=AKM80721.1]_[location=801780..802850]_[gbkey=CDS]	32.143	605	280	165	2.4e-31
			1061	lcl|CP007496.1_prot_AJA06605.1_573_[locus_tag=TM7x_03105]_[protein=pilus_assembly_protein_PilM]_[protein_id=AJA06605.1]_[location=582192..583244]_[gbkey=CDS]	40.286	353	350	207	1.8e-83
41	NRA_Max40.Bin.107	Saccharimonadales; SZUA-47; RFTN01	348	lcl|CP007496.1_prot_AJA06302.1_74_[locus_tag=TM7x_00415]_[protein=pilus_assembly_protein_PilM]_[protein_id=AJA06302.1]_[location=79501..80547]_[gbkey=CDS]	44.767	346	344	190	4.92e-112
			352	lcl|CP005957.1_prot_AGL62361.1_649_[gene=pilT]_[locus_tag=L336_0658]_[protein=twitching_motility_protein]_[protein_id=AGL62361.1]_[location=653958..655028]_[gbkey=CDS]	34.982	592	283	153	1.11e-35
			353	lcl|CP005957.1_prot_AGL62361.1_649_[gene=pilT]_[locus_tag=L336_0658]_[protein=twitching_motility_protein]_[protein_id=AGL62361.1]_[location=653958..655028]_[gbkey=CDS]	79.943	355	349	70	0
			354	lcl|CP011211.1_prot_AKM80722.1_849_[locus_tag=UW38_C0001G0883]_[protein=putative_Type_IV_pilus_assembly_protein_PilC]_[protein_id=AKM80722.1]_[location=802857..804065]_[gbkey=CDS]	49.626	405	401	201	1.02e-138
			355	lcl|CP006915.1_prot_AHB42061.1_184_[gene=pilA]_[locus_tag=RAAC3_TM7C00001G0196]_[protein=fimbrial_protein_pilA]_[protein_id=AHB42061.1]_[location=complement(174159..174668)]_[gbkey=CDS]	37.5	145	48	30	4.24e-08
			356	lcl|CP011211.1_prot_AKM80724.1_851_[locus_tag=UW38_C0001G0885]_[protein=putative_Prepilin_peptidase]_[protein_id=AKM80724.1]_[location=804728..805627]_[gbkey=CDS]	38.408	271	289	152	9.63e-61
			357	lcl|CP006915.1_prot_AHB42061.1_184_[gene=pilA]_[locus_tag=RAAC3_TM7C00001G0196]_[protein=fimbrial_protein_pilA]_[protein_id=AHB42061.1]_[location=complement(174159..174668)]_[gbkey=CDS]	27	280	100	62	7e-06
			566	lcl|CP011211.1_prot_AKM80105.1_232_[locus_tag=UW38_C0001G0240]_[protein=prepilin-type_cleavage/methylation_protein]_[protein_id=AKM80105.1]_[location=197677..198420]_[gbkey=CDS]	32.653	207	49	33	4.91e-06
			663	lcl|CP011211.1_prot_AKM80661.1_788_[locus_tag=UW38_C0001G0822]_[protein=pilin_domain-containing_protein]_[protein_id=AKM80661.1]_[location=747164..747661]_[gbkey=CDS]	29.412	185	85	57	1.09e-07
			664	lcl|CP005957.1_prot_AGL62361.1_649_[gene=pilT]_[locus_tag=L336_0658]_[protein=twitching_motility_protein]_[protein_id=AGL62361.1]_[location=653958..655028]_[gbkey=CDS]	33.096	587	281	161	6.23e-32
			665	lcl|CP006915.1_prot_AHB42033.1_156_[locus_tag=RAAC3_TM7C00001G0167]_[protein=pilin_biogenesis_protein]_[protein_id=AHB42033.1]_[location=150004..151236]_[gbkey=CDS]	50.735	403	408	196	2.25e-140
			666	lcl|CP006915.1_prot_AHB42061.1_184_[gene=pilA]_[locus_tag=RAAC3_TM7C00001G0196]_[protein=fimbrial_protein_pilA]_[protein_id=AHB42061.1]_[location=complement(174159..174668)]_[gbkey=CDS]	42.424	160	66	38	1.16e-16
			670	lcl|CP007496.1_prot_AJA06605.1_573_[locus_tag=TM7x_03105]_[protein=pilus_assembly_protein_PilM]_[protein_id=AJA06605.1]_[location=582192..583244]_[gbkey=CDS]	35.227	357	352	218	6.56e-71
			791	lcl|CP007496.1_prot_AJA06302.1_74_[locus_tag=TM7x_00415]_[protein=pilus_assembly_protein_PilM]_[protein_id=AJA06302.1]_[location=79501..80547]_[gbkey=CDS]	25.143	429	175	111	1.2e-08
			813	lcl|CP011211.1_prot_AKM80716.1_843_[gene=pilM]_[locus_tag=UW38_C0001G0877]_[protein=Type_IV_pilus_assembly_protein]_[protein_id=AKM80716.1]_[location=797315..798361]_[gbkey=CDS]	23.276	414	348	208	5.36e-07
			1006	lcl|CP005957.1_prot_AGL62361.1_649_[gene=pilT]_[locus_tag=L336_0658]_[protein=twitching_motility_protein]_[protein_id=AGL62361.1]_[location=653958..655028]_[gbkey=CDS]	33.205	535	259	146	1.32e-33
			1220	lcl|CP006915.1_prot_AHB41982.1_105_[locus_tag=RAAC3_TM7C00001G0112]_[protein=Type_IV_pilin_PilA]_[protein_id=AHB41982.1]_[location=103319..103789]_[gbkey=CDS]	44.444	148	144	62	2.17e-25
42	NRA_Max40.Bin.157	Saccharimonadales; UBA2112; UBA2112	8	lcl|CP011211.1_prot_AKM80721.1_848_[gene=pilT]_[locus_tag=UW38_C0001G0882]_[protein=twitching_motility_protein]_[protein_id=AKM80721.1]_[location=801780..802850]_[gbkey=CDS]	32.986	554	288	161	1.59e-32
			13	lcl|CP011211.1_prot_AKM80661.1_788_[locus_tag=UW38_C0001G0822]_[protein=pilin_domain-containing_protein]_[protein_id=AKM80661.1]_[location=747164..747661]_[gbkey=CDS]	81.818	44	33	6	4.61e-15
			75	lcl|CP007496.1_prot_AJA06302.1_74_[locus_tag=TM7x_00415]_[protein=pilus_assembly_protein_PilM]_[protein_id=AJA06302.1]_[location=79501..80547]_[gbkey=CDS]	27.815	421	151	99	3.06e-10
			186	lcl|CP006915.1_prot_AHB42368.1_491_[gene=pilE]_[locus_tag=RAAC3_TM7C00001G0522]_[protein=pilin_like_protein_competence_factor]_[protein_id=AHB42368.1]_[location=469899..470396]_[gbkey=CDS]	42.975	165	121	57	1.03e-25
			320	lcl|CP007496.1_prot_AJA06605.1_573_[locus_tag=TM7x_03105]_[protein=pilus_assembly_protein_PilM]_[protein_id=AJA06605.1]_[location=582192..583244]_[gbkey=CDS]	57.826	233	230	97	1.41e-92
			330	lcl|CP006915.1_prot_AHB42061.1_184_[gene=pilA]_[locus_tag=RAAC3_TM7C00001G0196]_[protein=fimbrial_protein_pilA]_[protein_id=AHB42061.1]_[location=complement(174159..174668)]_[gbkey=CDS]	30.159	170	63	43	4.52e-08
			414	lcl|CP006915.1_prot_AHB41982.1_105_[locus_tag=RAAC3_TM7C00001G0112]_[protein=Type_IV_pilin_PilA]_[protein_id=AHB41982.1]_[location=103319..103789]_[gbkey=CDS]	46.269	167	134	49	3.93e-28
			466	lcl|CP011211.1_prot_AKM80105.1_232_[locus_tag=UW38_C0001G0240]_[protein=prepilin-type_cleavage/methylation_protein]_[protein_id=AKM80105.1]_[location=197677..198420]_[gbkey=CDS]	37.079	197	89	48	3.36e-12
			531	lcl|CP011211.1_prot_AKM80724.1_851_[locus_tag=UW38_C0001G0885]_[protein=putative_Prepilin_peptidase]_[protein_id=AKM80724.1]_[location=804728..805627]_[gbkey=CDS]	51.389	295	288	140	1.68e-108
			532	lcl|CP011211.1_prot_AKM80661.1_788_[locus_tag=UW38_C0001G0822]_[protein=pilin_domain-containing_protein]_[protein_id=AKM80661.1]_[location=747164..747661]_[gbkey=CDS]	28.333	166	60	43	1.99e-07
			533	lcl|CP011211.1_prot_AKM80722.1_849_[locus_tag=UW38_C0001G0883]_[protein=putative_Type_IV_pilus_assembly_protein_PilC]_[protein_id=AKM80722.1]_[location=802857..804065]_[gbkey=CDS]	64.09	403	401	144	0
			534	lcl|CP011211.1_prot_AKM80721.1_848_[gene=pilT]_[locus_tag=UW38_C0001G0882]_[protein=twitching_motility_protein]_[protein_id=AKM80721.1]_[location=801780..802850]_[gbkey=CDS]	89.607	356	356	37	0
			535	lcl|CP011211.1_prot_AKM80721.1_848_[gene=pilT]_[locus_tag=UW38_C0001G0882]_[protein=twitching_motility_protein]_[protein_id=AKM80721.1]_[location=801780..802850]_[gbkey=CDS]	34.343	587	297	162	1.25e-35
			866	lcl|CP011211.1_prot_AKM80716.1_843_[gene=pilM]_[locus_tag=UW38_C0001G0877]_[protein=Type_IV_pilus_assembly_protein]_[protein_id=AKM80716.1]_[location=797315..798361]_[gbkey=CDS]	66.667	348	348	116	6.04e-180
43	NRA_MetaBin.135	Saccharimonadales; UBA4665	14	lcl|CP011211.1_prot_AKM80721.1_848_[gene=pilT]_[locus_tag=UW38_C0001G0882]_[protein=twitching_motility_protein]_[protein_id=AKM80721.1]_[location=801780..802850]_[gbkey=CDS]	47.154	535	123	64	1.88e-31
			94	lcl|CP007496.1_prot_AJA06605.1_573_[locus_tag=TM7x_03105]_[protein=pilus_assembly_protein_PilM]_[protein_id=AJA06605.1]_[location=582192..583244]_[gbkey=CDS]	26.374	442	182	121	3.11e-07
			636	lcl|CP005957.1_prot_AGL62361.1_649_[gene=pilT]_[locus_tag=L336_0658]_[protein=twitching_motility_protein]_[protein_id=AGL62361.1]_[location=653958..655028]_[gbkey=CDS]	40	601	170	82	7.59e-31
			637	lcl|CP006915.1_prot_AHB42033.1_156_[locus_tag=RAAC3_TM7C00001G0167]_[protein=pilin_biogenesis_protein]_[protein_id=AHB42033.1]_[location=150004..151236]_[gbkey=CDS]	52.542	414	413	186	1.17e-144
			638	lcl|CP006915.1_prot_AHB42463.1_586_[locus_tag=RAAC3_TM7C00001G0617]_[protein=fimbrial_protein_pilin]_[protein_id=AHB42463.1]_[location=complement(546321..546629)]_[gbkey=CDS]	41.053	156	95	56	3.8e-27
			642	lcl|CP007496.1_prot_AJA06605.1_573_[locus_tag=TM7x_03105]_[protein=pilus_assembly_protein_PilM]_[protein_id=AJA06605.1]_[location=582192..583244]_[gbkey=CDS]	33.616	364	354	226	2.18e-68
			743	lcl|CP006915.1_prot_AHB42278.1_401_[locus_tag=RAAC3_TM7C00001G0421]_[protein=Prepilin-type_cleavage/methylation_protein]_[protein_id=AHB42278.1]_[location=383296..383892]_[gbkey=CDS]	30.612	194	49	34	7.7e-06
			824	lcl|CP006915.1_prot_AHB42033.1_156_[locus_tag=RAAC3_TM7C00001G0167]_[protein=pilin_biogenesis_protein]_[protein_id=AHB42033.1]_[location=150004..151236]_[gbkey=CDS]	55.102	246	245	102	3.16e-86
			824	lcl|CP006915.1_prot_AHB42033.1_156_[locus_tag=RAAC3_TM7C00001G0167]_[protein=pilin_biogenesis_protein]_[protein_id=AHB42033.1]_[location=150004..151236]_[gbkey=CDS]	27.143	246	140	89	4.62e-09
			825	lcl|CP006915.1_prot_AHB42463.1_586_[locus_tag=RAAC3_TM7C00001G0617]_[protein=fimbrial_protein_pilin]_[protein_id=AHB42463.1]_[location=complement(546321..546629)]_[gbkey=CDS]	42.105	156	95	55	9.05e-27
44	NRA_Max40.Bin.108	Saccharimonadales; UBA7683; JACKGR01	32	lcl|CP006915.1_prot_AHB42463.1_586_[locus_tag=RAAC3_TM7C00001G0617]_[protein=fimbrial_protein_pilin]_[protein_id=AHB42463.1]_[location=complement(546321..546629)]_[gbkey=CDS]	39.062	133	64	39	6.7e-16
			38	lcl|CP011211.1_prot_AKM80721.1_848_[gene=pilT]_[locus_tag=UW38_C0001G0882]_[protein=twitching_motility_protein]_[protein_id=AKM80721.1]_[location=801780..802850]_[gbkey=CDS]	33.935	593	277	160	3.02e-34
			39	lcl|CP006915.1_prot_AHB42033.1_156_[locus_tag=RAAC3_TM7C00001G0167]_[protein=pilin_biogenesis_protein]_[protein_id=AHB42033.1]_[location=150004..151236]_[gbkey=CDS]	49.515	407	412	200	1.78e-136
			40	lcl|CP011211.1_prot_AKM80287.1_414_[locus_tag=UW38_C0001G0431]_[protein=type_IV_pilus_biogenesis_protein,_type_IV_pilus_assembly_protein_PilE]_[protein_id=AKM80287.1]_[location=complement(374076..374498)]_[gbkey=CDS]	46.212	136	132	57	4.96e-36
			44	lcl|CP007496.1_prot_AJA06605.1_573_[locus_tag=TM7x_03105]_[protein=pilus_assembly_protein_PilM]_[protein_id=AJA06605.1]_[location=582192..583244]_[gbkey=CDS]	38.485	358	330	195	6.46e-70
			82	lcl|CP006915.1_prot_AHB42007.1_130_[locus_tag=RAAC3_TM7C00001G0140]_[protein=Prepilin-type_cleavage/methylation_protein]_[protein_id=AHB42007.1]_[location=122488..123024]_[gbkey=CDS]	33.6	219	125	67	1.9e-13
			136	lcl|CP007496.1_prot_AJA06302.1_74_[locus_tag=TM7x_00415]_[protein=pilus_assembly_protein_PilM]_[protein_id=AJA06302.1]_[location=79501..80547]_[gbkey=CDS]	27.703	431	148	93	1.79e-08
			226	lcl|CP011211.1_prot_AKM80721.1_848_[gene=pilT]_[locus_tag=UW38_C0001G0882]_[protein=twitching_motility_protein]_[protein_id=AKM80721.1]_[location=801780..802850]_[gbkey=CDS]	43.333	538	150	75	1.97e-31
			846	lcl|CP006915.1_prot_AHB42061.1_184_[gene=pilA]_[locus_tag=RAAC3_TM7C00001G0196]_[protein=fimbrial_protein_pilA]_[protein_id=AHB42061.1]_[location=complement(174159..174668)]_[gbkey=CDS]	26.667	162	60	44	2.37e-07
			847	lcl|CP005957.1_prot_AGL62362.1_650_[locus_tag=L336_0659]_[protein=putative_Type_IV_pilus_assembly_protein_PilC]_[protein_id=AGL62362.1]_[location=655035..656240]_[gbkey=CDS]	56.892	401	399	171	3.34e-168
			848	lcl|CP005957.1_prot_AGL62361.1_649_[gene=pilT]_[locus_tag=L336_0658]_[protein=twitching_motility_protein]_[protein_id=AGL62361.1]_[location=653958..655028]_[gbkey=CDS]	83.191	355	351	59	0
			849	lcl|CP011211.1_prot_AKM80721.1_848_[gene=pilT]_[locus_tag=UW38_C0001G0882]_[protein=twitching_motility_protein]_[protein_id=AKM80721.1]_[location=801780..802850]_[gbkey=CDS]	33.922	603	283	162	4.74e-34
			853	lcl|CP005957.1_prot_AGL62356.1_644_[gene=pilM]_[locus_tag=L336_0653]_[protein=Type_IV_pilus_assembly_protein]_[protein_id=AGL62356.1]_[location=649480..650532]_[gbkey=CDS]	46.512	351	344	182	1.32e-113
			873	lcl|CP005957.1_prot_AGL62361.1_649_[gene=pilT]_[locus_tag=L336_0658]_[protein=twitching_motility_protein]_[protein_id=AGL62361.1]_[location=653958..655028]_[gbkey=CDS]	46.552	368	348	179	5.49e-110
			1017	lcl|CP005957.1_prot_AGL62364.1_652_[locus_tag=L336_0661]_[protein=putative_Prepilin_peptidase]_[protein_id=AGL62364.1]_[location=656900..657772]_[gbkey=CDS]	35.766	273	274	157	2.22e-40
45	NRA_MetaBin.182	CAILAD01; CAILAD01; CAILAD01	389	lcl|CP007496.1_prot_AJA06605.1_573_[locus_tag=TM7x_03105]_[protein=pilus_assembly_protein_PilM]_[protein_id=AJA06605.1]_[location=582192..583244]_[gbkey=CDS]	20.468	346	342	256	1.86e-07
			528	lcl|CP011211.1_prot_AKM80716.1_843_[gene=pilM]_[locus_tag=UW38_C0001G0877]_[protein=Type_IV_pilus_assembly_protein]_[protein_id=AKM80716.1]_[location=797315..798361]_[gbkey=CDS]	32.951	348	349	230	5.66e-69
			532	lcl|CP005957.1_prot_AGL62361.1_649_[gene=pilT]_[locus_tag=L336_0658]_[protein=twitching_motility_protein]_[protein_id=AGL62361.1]_[location=653958..655028]_[gbkey=CDS]	32.281	598	285	152	2.67e-31
46	NRA_MetaBin.155	CAILAD01; GCA-016700035; GCA-016700035	110	lcl|CP005957.1_prot_AGL62356.1_644_[gene=pilM]_[locus_tag=L336_0653]_[protein=Type_IV_pilus_assembly_protein]_[protein_id=AGL62356.1]_[location=649480..650532]_[gbkey=CDS]	22.84	412	162	108	3.19e-06
			214	lcl|CP007496.1_prot_AJA06302.1_74_[locus_tag=TM7x_00415]_[protein=pilus_assembly_protein_PilM]_[protein_id=AJA06302.1]_[location=79501..80547]_[gbkey=CDS]	29.73	435	148	89	2.4e-08
			322	lcl|CP011211.1_prot_AKM80721.1_848_[gene=pilT]_[locus_tag=UW38_C0001G0882]_[protein=twitching_motility_protein]_[protein_id=AKM80721.1]_[location=801780..802850]_[gbkey=CDS]	32.384	713	281	163	9.97e-30
			323	lcl|CP006915.1_prot_AHB42033.1_156_[locus_tag=RAAC3_TM7C00001G0167]_[protein=pilin_biogenesis_protein]_[protein_id=AHB42033.1]_[location=150004..151236]_[gbkey=CDS]	38.821	405	407	242	2.17e-101
			324	lcl|CP006915.1_prot_AHB42061.1_184_[gene=pilA]_[locus_tag=RAAC3_TM7C00001G0196]_[protein=fimbrial_protein_pilA]_[protein_id=AHB42061.1]_[location=complement(174159..174668)]_[gbkey=CDS]	37.374	136	99	44	6.15e-15
			325	lcl|CP007496.1_prot_AJA06605.1_573_[locus_tag=TM7x_03105]_[protein=pilus_assembly_protein_PilM]_[protein_id=AJA06605.1]_[location=582192..583244]_[gbkey=CDS]	29.193	358	322	218	1.89e-44
			460	lcl|CP011211.1_prot_AKM80721.1_848_[gene=pilT]_[locus_tag=UW38_C0001G0882]_[protein=twitching_motility_protein]_[protein_id=AKM80721.1]_[location=801780..802850]_[gbkey=CDS]	32.68	597	306	161	6.31e-33
			461	lcl|CP005957.1_prot_AGL62361.1_649_[gene=pilT]_[locus_tag=L336_0658]_[protein=twitching_motility_protein]_[protein_id=AGL62361.1]_[location=653958..655028]_[gbkey=CDS]	69.429	403	350	107	0
			462	lcl|CP007496.1_prot_AJA06306.1_80_[locus_tag=TM7x_00445]_[protein=pilus_assembly_protein_PilC]_[protein_id=AJA06306.1]_[location=85025..86239]_[gbkey=CDS]	42	408	400	232	1.9e-126
			463	lcl|CP006915.1_prot_AHB42795.1_918_[locus_tag=RAAC3_TM7C00001G0959]_[protein=fimbrial_protein_pilin]_[protein_id=AHB42795.1]_[location=complement(842449..842982)]_[gbkey=CDS]	30.645	147	62	42	9.75e-07
			465	lcl|CP005957.1_prot_AGL62364.1_652_[locus_tag=L336_0661]_[protein=putative_Prepilin_peptidase]_[protein_id=AGL62364.1]_[location=656900..657772]_[gbkey=CDS]	32.042	259	284	159	5.11e-38
			468	lcl|CP006915.1_prot_AHB42051.1_174_[locus_tag=RAAC3_TM7C00001G0186]_[protein=Prepilin-type_cleavage/methylation_protein]_[protein_id=AHB42051.1]_[location=complement(165520..166059)]_[gbkey=CDS]	25.714	248	140	85	5.98e-06
47	NRA_MetaBin.26	CAILAD01; GCA-016700035; GCA-016700035
48	NRA_K1_2841	CAILAD01; JACPPH01	501	lcl|CP007496.1_prot_AJA06302.1_74_[locus_tag=TM7x_00415]_[protein=pilus_assembly_protein_PilM]_[protein_id=AJA06302.1]_[location=79501..80547]_[gbkey=CDS]	26.897	469	145	98	1.17e-09
			643	lcl|CP006915.1_prot_AHB42463.1_586_[locus_tag=RAAC3_TM7C00001G0617]_[protein=fimbrial_protein_pilin]_[protein_id=AHB42463.1]_[location=complement(546321..546629)]_[gbkey=CDS]	43.548	137	62	35	7.71e-17
			668	lcl|CP007496.1_prot_AJA06302.1_74_[locus_tag=TM7x_00415]_[protein=pilus_assembly_protein_PilM]_[protein_id=AJA06302.1]_[location=79501..80547]_[gbkey=CDS]	35.26	347	346	222	1.06e-75
			672	lcl|CP011211.1_prot_AKM80721.1_848_[gene=pilT]_[locus_tag=UW38_C0001G0882]_[protein=twitching_motility_protein]_[protein_id=AKM80721.1]_[location=801780..802850]_[gbkey=CDS]	34.982	593	283	153	4.89e-33
			673	lcl|CP011211.1_prot_AKM80721.1_848_[gene=pilT]_[locus_tag=UW38_C0001G0882]_[protein=twitching_motility_protein]_[protein_id=AKM80721.1]_[location=801780..802850]_[gbkey=CDS]	67.429	355	350	114	3.2e-180
			674	lcl|CP007496.1_prot_AJA06306.1_80_[locus_tag=TM7x_00445]_[protein=pilus_assembly_protein_PilC]_[protein_id=AJA06306.1]_[location=85025..86239]_[gbkey=CDS]	47.631	416	401	207	2.89e-137
			675	lcl|CP006915.1_prot_AHB41982.1_105_[locus_tag=RAAC3_TM7C00001G0112]_[protein=Type_IV_pilin_PilA]_[protein_id=AHB41982.1]_[location=103319..103789]_[gbkey=CDS]	31.169	137	77	48	3.13e-09
			676	lcl|CP005957.1_prot_AGL62364.1_652_[locus_tag=L336_0661]_[protein=putative_Prepilin_peptidase]_[protein_id=AGL62364.1]_[location=656900..657772]_[gbkey=CDS]	33.096	256	281	158	2.44e-37
49	NRA_Max40.Bin.066	UBA4664; UBA4664; GCA-016699105	41	lcl|CP005957.1_prot_AGL62361.1_649_[gene=pilT]_[locus_tag=L336_0658]_[protein=twitching_motility_protein]_[protein_id=AGL62361.1]_[location=653958..655028]_[gbkey=CDS]	39.744	524	156	84	4.87e-29
			111	lcl|CP011211.1_prot_AKM80724.1_851_[locus_tag=UW38_C0001G0885]_[protein=putative_Prepilin_peptidase]_[protein_id=AKM80724.1]_[location=804728..805627]_[gbkey=CDS]	33.48	267	227	146	1.4e-34
			112	lcl|CP006915.1_prot_AHB42795.1_918_[locus_tag=RAAC3_TM7C00001G0959]_[protein=fimbrial_protein_pilin]_[protein_id=AHB42795.1]_[location=complement(842449..842982)]_[gbkey=CDS]	31.081	142	74	51	1.37e-09
			113	lcl|CP006915.1_prot_AHB42463.1_586_[locus_tag=RAAC3_TM7C00001G0617]_[protein=fimbrial_protein_pilin]_[protein_id=AHB42463.1]_[location=complement(546321..546629)]_[gbkey=CDS]	29.412	137	68	47	9.63e-09
			114	lcl|CP007496.1_prot_AJA06306.1_80_[locus_tag=TM7x_00445]_[protein=pilus_assembly_protein_PilC]_[protein_id=AJA06306.1]_[location=85025..86239]_[gbkey=CDS]	50.37	408	405	192	2.75e-150
			115	lcl|CP005957.1_prot_AGL62361.1_649_[gene=pilT]_[locus_tag=L336_0658]_[protein=twitching_motility_protein]_[protein_id=AGL62361.1]_[location=653958..655028]_[gbkey=CDS]	73.596	356	356	94	0
			116	lcl|CP005957.1_prot_AGL62361.1_649_[gene=pilT]_[locus_tag=L336_0658]_[protein=twitching_motility_protein]_[protein_id=AGL62361.1]_[location=653958..655028]_[gbkey=CDS]	35.496	590	262	134	1.25e-30
			120	lcl|CP006915.1_prot_AHB42305.1_428_[locus_tag=RAAC3_TM7C00001G0448]_[protein=type_IV_pilus_assembly_protein_PilM]_[protein_id=AHB42305.1]_[location=403421..404467]_[gbkey=CDS]	36.812	345	345	215	1.72e-83
			264	lcl|CP007496.1_prot_AJA06302.1_74_[locus_tag=TM7x_00415]_[protein=pilus_assembly_protein_PilM]_[protein_id=AJA06302.1]_[location=79501..80547]_[gbkey=CDS]	28.571	432	147	94	4.96e-08
			942	lcl|CP007496.1_prot_AJA06605.1_573_[locus_tag=TM7x_03105]_[protein=pilus_assembly_protein_PilM]_[protein_id=AJA06605.1]_[location=582192..583244]_[gbkey=CDS]	33.742	350	326	210	1.29e-62
			946	lcl|CP006915.1_prot_AHB42061.1_184_[gene=pilA]_[locus_tag=RAAC3_TM7C00001G0196]_[protein=fimbrial_protein_pilA]_[protein_id=AHB42061.1]_[location=complement(174159..174668)]_[gbkey=CDS]	29.771	143	131	80	4.99e-17
			948	lcl|CP006915.1_prot_AHB42033.1_156_[locus_tag=RAAC3_TM7C00001G0167]_[protein=pilin_biogenesis_protein]_[protein_id=AHB42033.1]_[location=150004..151236]_[gbkey=CDS]	44.01	405	409	224	9.07e-118
			949	lcl|CP011211.1_prot_AKM80721.1_848_[gene=pilT]_[locus_tag=UW38_C0001G0882]_[protein=twitching_motility_protein]_[protein_id=AKM80721.1]_[location=801780..802850]_[gbkey=CDS]	34.51	669	255	146	2.04e-33
50	NRA_A2O_Max40.Bin.063_sub	Saccharimonadales; Saccharimonadaceae; Saccharimonas	39	lcl|CP005957.1_prot_AGL62364.1_652_[locus_tag=L336_0661]_[protein=putative_Prepilin_peptidase]_[protein_id=AGL62364.1]_[location=656900..657772]_[gbkey=CDS]	94.483	290	290	16	0
			40	lcl|CP006915.1_prot_AHB42368.1_491_[gene=pilE]_[locus_tag=RAAC3_TM7C00001G0522]_[protein=pilin_like_protein_competence_factor]_[protein_id=AHB42368.1]_[location=469899..470396]_[gbkey=CDS]	26.582	170	79	56	1.08e-07
			41	lcl|CP005957.1_prot_AGL62362.1_650_[locus_tag=L336_0659]_[protein=putative_Type_IV_pilus_assembly_protein_PilC]_[protein_id=AGL62362.1]_[location=655035..656240]_[gbkey=CDS]	97.756	401	401	9	0
			42	lcl|CP005957.1_prot_AGL62361.1_649_[gene=pilT]_[locus_tag=L336_0658]_[protein=twitching_motility_protein]_[protein_id=AGL62361.1]_[location=653958..655028]_[gbkey=CDS]	100	356	356	0	0
			43	lcl|CP005957.1_prot_AGL62361.1_649_[gene=pilT]_[locus_tag=L336_0658]_[protein=twitching_motility_protein]_[protein_id=AGL62361.1]_[location=653958..655028]_[gbkey=CDS]	35.495	587	293	138	1.9e-36
			47	lcl|CP005957.1_prot_AGL62356.1_644_[gene=pilM]_[locus_tag=L336_0653]_[protein=Type_IV_pilus_assembly_protein]_[protein_id=AGL62356.1]_[location=649480..650532]_[gbkey=CDS]	98	350	350	7	0
			330	lcl|CP006915.1_prot_AHB42007.1_130_[locus_tag=RAAC3_TM7C00001G0140]_[protein=Prepilin-type_cleavage/methylation_protein]_[protein_id=AHB42007.1]_[location=122488..123024]_[gbkey=CDS]	26.316	278	76	53	9.5e-06
			331	lcl|CP011211.1_prot_AKM80724.1_851_[locus_tag=UW38_C0001G0885]_[protein=putative_Prepilin_peptidase]_[protein_id=AKM80724.1]_[location=804728..805627]_[gbkey=CDS]	38.144	285	291	170	2.52e-59
			332	lcl|CP011211.1_prot_AKM80661.1_788_[locus_tag=UW38_C0001G0822]_[protein=pilin_domain-containing_protein]_[protein_id=AKM80661.1]_[location=747164..747661]_[gbkey=CDS]	30.769	162	65	45	1.78e-08
			333	lcl|CP007496.1_prot_AJA06306.1_80_[locus_tag=TM7x_00445]_[protein=pilus_assembly_protein_PilC]_[protein_id=AJA06306.1]_[location=85025..86239]_[gbkey=CDS]	50.376	404	399	194	4e-148
			334	lcl|CP005957.1_prot_AGL62361.1_649_[gene=pilT]_[locus_tag=L336_0658]_[protein=twitching_motility_protein]_[protein_id=AGL62361.1]_[location=653958..655028]_[gbkey=CDS]	79.202	355	351	73	0
			335	lcl|CP011211.1_prot_AKM80721.1_848_[gene=pilT]_[locus_tag=UW38_C0001G0882]_[protein=twitching_motility_protein]_[protein_id=AKM80721.1]_[location=801780..802850]_[gbkey=CDS]	34.386	602	285	146	1.07e-33
			343	lcl|CP011211.1_prot_AKM80721.1_848_[gene=pilT]_[locus_tag=UW38_C0001G0882]_[protein=twitching_motility_protein]_[protein_id=AKM80721.1]_[location=801780..802850]_[gbkey=CDS]	32.624	540	282	158	1.94e-30
			458	lcl|CP006915.1_prot_AHB41982.1_105_[locus_tag=RAAC3_TM7C00001G0112]_[protein=Type_IV_pilin_PilA]_[protein_id=AHB41982.1]_[location=103319..103789]_[gbkey=CDS]	45.57	163	158	71	9.5e-32
			471	lcl|CP007496.1_prot_AJA06605.1_573_[locus_tag=TM7x_03105]_[protein=pilus_assembly_protein_PilM]_[protein_id=AJA06605.1]_[location=582192..583244]_[gbkey=CDS]	27.857	426	140	92	2.67e-09
			524	lcl|CP011211.1_prot_AKM80721.1_848_[gene=pilT]_[locus_tag=UW38_C0001G0882]_[protein=twitching_motility_protein]_[protein_id=AKM80721.1]_[location=801780..802850]_[gbkey=CDS]	33.929	593	280	160	2.08e-33
			558	lcl|CP006915.1_prot_AHB42278.1_401_[locus_tag=RAAC3_TM7C00001G0421]_[protein=Prepilin-type_cleavage/methylation_protein]_[protein_id=AHB42278.1]_[location=383296..383892]_[gbkey=CDS]	54.839	194	62	28	6.35e-19
			618	lcl|CP006915.1_prot_AHB42463.1_586_[locus_tag=RAAC3_TM7C00001G0617]_[protein=fimbrial_protein_pilin]_[protein_id=AHB42463.1]_[location=complement(546321..546629)]_[gbkey=CDS]	35.052	156	97	56	3.91e-14
			726	lcl|CP006915.1_prot_AHB42051.1_174_[locus_tag=RAAC3_TM7C00001G0186]_[protein=Prepilin-type_cleavage/methylation_protein]_[protein_id=AHB42051.1]_[location=complement(165520..166059)]_[gbkey=CDS]	80.488	170	41	8	7.33e-18
			901	lcl|CP006915.1_prot_AHB42463.1_586_[locus_tag=RAAC3_TM7C00001G0617]_[protein=fimbrial_protein_pilin]_[protein_id=AHB42463.1]_[location=complement(546321..546629)]_[gbkey=CDS]	42.188	201	64	37	3.12e-17
			929	lcl|CP006915.1_prot_AHB42007.1_130_[locus_tag=RAAC3_TM7C00001G0140]_[protein=Prepilin-type_cleavage/methylation_protein]_[protein_id=AHB42007.1]_[location=122488..123024]_[gbkey=CDS]	39.437	227	142	75	1.09e-27
			959	lcl|CP006915.1_prot_AHB42463.1_586_[locus_tag=RAAC3_TM7C00001G0617]_[protein=fimbrial_protein_pilin]_[protein_id=AHB42463.1]_[location=complement(546321..546629)]_[gbkey=CDS]	28.571	139	91	57	1.39e-08
51	NRA_A2O_K1_3427	Saccharimonadales; CAIOMD01; JAGORN01	119	lcl|CP011211.1_prot_AKM80721.1_848_[gene=pilT]_[locus_tag=UW38_C0001G0882]_[protein=twitching_motility_protein]_[protein_id=AKM80721.1]_[location=801780..802850]_[gbkey=CDS]	31.496	546	254	152	1.58e-31
			243	lcl|CP011211.1_prot_AKM80721.1_848_[gene=pilT]_[locus_tag=UW38_C0001G0882]_[protein=twitching_motility_protein]_[protein_id=AKM80721.1]_[location=801780..802850]_[gbkey=CDS]	33.333	603	282	159	2.88e-32
			244	lcl|CP006915.1_prot_AHB42033.1_156_[locus_tag=RAAC3_TM7C00001G0167]_[protein=pilin_biogenesis_protein]_[protein_id=AHB42033.1]_[location=150004..151236]_[gbkey=CDS]	50.365	407	411	193	1.29e-142
			245	lcl|CP006915.1_prot_AHB42061.1_184_[gene=pilA]_[locus_tag=RAAC3_TM7C00001G0196]_[protein=fimbrial_protein_pilA]_[protein_id=AHB42061.1]_[location=complement(174159..174668)]_[gbkey=CDS]	35.616	147	146	78	4.51e-16
			249	lcl|CP007496.1_prot_AJA06605.1_573_[locus_tag=TM7x_03105]_[protein=pilus_assembly_protein_PilM]_[protein_id=AJA06605.1]_[location=582192..583244]_[gbkey=CDS]	38.439	353	346	211	2.8e-83
			604	lcl|CP006915.1_prot_AHB42305.1_428_[locus_tag=RAAC3_TM7C00001G0448]_[protein=type_IV_pilus_assembly_protein_PilM]_[protein_id=AHB42305.1]_[location=403421..404467]_[gbkey=CDS]	44.348	346	345	191	5.87e-109
			644	lcl|CP005957.1_prot_AGL62361.1_649_[gene=pilT]_[locus_tag=L336_0658]_[protein=twitching_motility_protein]_[protein_id=AGL62361.1]_[location=653958..655028]_[gbkey=CDS]	46.753	369	154	70	2.34e-35
			645	lcl|CP005957.1_prot_AGL62361.1_649_[gene=pilT]_[locus_tag=L336_0658]_[protein=twitching_motility_protein]_[protein_id=AGL62361.1]_[location=653958..655028]_[gbkey=CDS]	81.408	358	355	66	0
52	NRA_A2O_MetaBin.248_sub	Saccharimonadales; JACDBH01; JACDBH01	282	lcl|CP006915.1_prot_AHB42463.1_586_[locus_tag=RAAC3_TM7C00001G0617]_[protein=fimbrial_protein_pilin]_[protein_id=AHB42463.1]_[location=complement(546321..546629)]_[gbkey=CDS]	25	164	100	65	6.11e-09
			288	lcl|CP006915.1_prot_AHB42305.1_428_[locus_tag=RAAC3_TM7C00001G0448]_[protein=type_IV_pilus_assembly_protein_PilM]_[protein_id=AHB42305.1]_[location=403421..404467]_[gbkey=CDS]	25.874	427	143	100	3.61e-07
			448	lcl|CP011211.1_prot_AKM80721.1_848_[gene=pilT]_[locus_tag=UW38_C0001G0882]_[protein=twitching_motility_protein]_[protein_id=AKM80721.1]_[location=801780..802850]_[gbkey=CDS]	33.099	535	284	158	2.64e-30
			478	lcl|CP007496.1_prot_AJA06605.1_573_[locus_tag=TM7x_03105]_[protein=pilus_assembly_protein_PilM]_[protein_id=AJA06605.1]_[location=582192..583244]_[gbkey=CDS]	35.671	333	328	209	9.12e-61
			521	lcl|CP006915.1_prot_AHB42007.1_130_[locus_tag=RAAC3_TM7C00001G0140]_[protein=Prepilin-type_cleavage/methylation_protein]_[protein_id=AHB42007.1]_[location=122488..123024]_[gbkey=CDS]	30.864	283	81	53	8.97e-06
			523	lcl|CP011211.1_prot_AKM80724.1_851_[locus_tag=UW38_C0001G0885]_[protein=putative_Prepilin_peptidase]_[protein_id=AKM80724.1]_[location=804728..805627]_[gbkey=CDS]	40.636	283	283	159	2.17e-65
			524	lcl|CP011211.1_prot_AKM80661.1_788_[locus_tag=UW38_C0001G0822]_[protein=pilin_domain-containing_protein]_[protein_id=AKM80661.1]_[location=747164..747661]_[gbkey=CDS]	27.941	150	68	49	1.57e-07
			525	lcl|CP011211.1_prot_AKM80722.1_849_[locus_tag=UW38_C0001G0883]_[protein=putative_Type_IV_pilus_assembly_protein_PilC]_[protein_id=AKM80722.1]_[location=802857..804065]_[gbkey=CDS]	49.631	408	407	200	1.2e-145
			526	lcl|CP005957.1_prot_AGL62361.1_649_[gene=pilT]_[locus_tag=L336_0658]_[protein=twitching_motility_protein]_[protein_id=AGL62361.1]_[location=653958..655028]_[gbkey=CDS]	81.714	355	350	64	0
			527	lcl|CP011211.1_prot_AKM80721.1_848_[gene=pilT]_[locus_tag=UW38_C0001G0882]_[protein=twitching_motility_protein]_[protein_id=AKM80721.1]_[location=801780..802850]_[gbkey=CDS]	36.187	592	257	139	4.54e-34
			584	lcl|CP011211.1_prot_AKM80721.1_848_[gene=pilT]_[locus_tag=UW38_C0001G0882]_[protein=twitching_motility_protein]_[protein_id=AKM80721.1]_[location=801780..802850]_[gbkey=CDS]	33.333	604	285	155	5.88e-32
			891	lcl|CP011211.1_prot_AKM80661.1_788_[locus_tag=UW38_C0001G0822]_[protein=pilin_domain-containing_protein]_[protein_id=AKM80661.1]_[location=747164..747661]_[gbkey=CDS]	35.526	493	76	49	2.09e-14
53	NRA_A2O_Max40.Bin.053	Saccharimonadales; UBA2112; UBA2112; UBA2112 sp020428265	35	lcl|CP011211.1_prot_AKM80721.1_848_[gene=pilT]_[locus_tag=UW38_C0001G0882]_[protein=twitching_motility_protein]_[protein_id=AKM80721.1]_[location=801780..802850]_[gbkey=CDS]	32.281	555	285	161	1.98e-31
			168	lcl|CP005957.1_prot_AGL62361.1_649_[gene=pilT]_[locus_tag=L336_0658]_[protein=twitching_motility_protein]_[protein_id=AGL62361.1]_[location=653958..655028]_[gbkey=CDS]	32.389	535	247	147	2.86e-28
			281	lcl|CP011211.1_prot_AKM80716.1_843_[gene=pilM]_[locus_tag=UW38_C0001G0877]_[protein=Type_IV_pilus_assembly_protein]_[protein_id=AKM80716.1]_[location=797315..798361]_[gbkey=CDS]	68.023	347	344	110	1.3e-178
			285	lcl|CP011211.1_prot_AKM80721.1_848_[gene=pilT]_[locus_tag=UW38_C0001G0882]_[protein=twitching_motility_protein]_[protein_id=AKM80721.1]_[location=801780..802850]_[gbkey=CDS]	35.336	587	283	160	1.16e-36
			286	lcl|CP011211.1_prot_AKM80721.1_848_[gene=pilT]_[locus_tag=UW38_C0001G0882]_[protein=twitching_motility_protein]_[protein_id=AKM80721.1]_[location=801780..802850]_[gbkey=CDS]	90.169	356	356	35	0
			287	lcl|CP011211.1_prot_AKM80722.1_849_[locus_tag=UW38_C0001G0883]_[protein=putative_Type_IV_pilus_assembly_protein_PilC]_[protein_id=AKM80722.1]_[location=802857..804065]_[gbkey=CDS]	68.828	403	401	125	0
			288	lcl|CP006915.1_prot_AHB42061.1_184_[gene=pilA]_[locus_tag=RAAC3_TM7C00001G0196]_[protein=fimbrial_protein_pilA]_[protein_id=AHB42061.1]_[location=complement(174159..174668)]_[gbkey=CDS]	28.302	167	53	38	2.87e-07
			289	lcl|CP011211.1_prot_AKM80724.1_851_[locus_tag=UW38_C0001G0885]_[protein=putative_Prepilin_peptidase]_[protein_id=AKM80724.1]_[location=804728..805627]_[gbkey=CDS]	47.423	296	291	153	2.64e-92
			290	lcl|CP011211.1_prot_AKM80105.1_232_[locus_tag=UW38_C0001G0240]_[protein=prepilin-type_cleavage/methylation_protein]_[protein_id=AKM80105.1]_[location=197677..198420]_[gbkey=CDS]	36.842	244	57	33	2.29e-06
			292	lcl|CP006915.1_prot_AHB41982.1_105_[locus_tag=RAAC3_TM7C00001G0112]_[protein=Type_IV_pilin_PilA]_[protein_id=AHB41982.1]_[location=103319..103789]_[gbkey=CDS]	29.412	240	68	44	9.43e-06
			431	lcl|CP006915.1_prot_AHB41982.1_105_[locus_tag=RAAC3_TM7C00001G0112]_[protein=Type_IV_pilin_PilA]_[protein_id=AHB41982.1]_[location=103319..103789]_[gbkey=CDS]	45.745	156	94	40	1.45e-17
			432	lcl|CP006915.1_prot_AHB41982.1_105_[locus_tag=RAAC3_TM7C00001G0112]_[protein=Type_IV_pilin_PilA]_[protein_id=AHB41982.1]_[location=103319..103789]_[gbkey=CDS]	26.154	148	130	91	2.2e-09
			433	lcl|CP006915.1_prot_AHB42051.1_174_[locus_tag=RAAC3_TM7C00001G0186]_[protein=Prepilin-type_cleavage/methylation_protein]_[protein_id=AHB42051.1]_[location=complement(165520..166059)]_[gbkey=CDS]	36.19	162	105	60	4.77e-13
			462	lcl|CP011211.1_prot_AKM80721.1_848_[gene=pilT]_[locus_tag=UW38_C0001G0882]_[protein=twitching_motility_protein]_[protein_id=AKM80721.1]_[location=801780..802850]_[gbkey=CDS]	32.74	594	281	162	1.33e-30
			463	lcl|CP006915.1_prot_AHB42033.1_156_[locus_tag=RAAC3_TM7C00001G0167]_[protein=pilin_biogenesis_protein]_[protein_id=AHB42033.1]_[location=150004..151236]_[gbkey=CDS]	61.22	407	410	153	1.41e-178
			464	lcl|CP007496.1_prot_AJA06605.1_573_[locus_tag=TM7x_03105]_[protein=pilus_assembly_protein_PilM]_[protein_id=AJA06605.1]_[location=582192..583244]_[gbkey=CDS]	53.429	351	350	163	1.3e-132
			471	lcl|CP006915.1_prot_AHB42278.1_401_[locus_tag=RAAC3_TM7C00001G0421]_[protein=Prepilin-type_cleavage/methylation_protein]_[protein_id=AHB42278.1]_[location=383296..383892]_[gbkey=CDS]	29.851	168	67	46	2.52e-06
			664	lcl|CP007496.1_prot_AJA06302.1_74_[locus_tag=TM7x_00415]_[protein=pilus_assembly_protein_PilM]_[protein_id=AJA06302.1]_[location=79501..80547]_[gbkey=CDS]	26.012	422	173	105	8.89e-09
			867	lcl|CP007496.1_prot_AJA06302.1_74_[locus_tag=TM7x_00415]_[protein=pilus_assembly_protein_PilM]_[protein_id=AJA06302.1]_[location=79501..80547]_[gbkey=CDS]	23.602	414	161	99	5.83e-06
54	NRA_A2O_MetaBin.108	Saccharimonadales; UBA4665; JAGORO01	1	lcl|CP007496.1_prot_AJA06306.1_80_[locus_tag=TM7x_00445]_[protein=pilus_assembly_protein_PilC]_[protein_id=AJA06306.1]_[location=85025..86239]_[gbkey=CDS]	48.883	407	403	202	1.1e-147
			2	lcl|CP005957.1_prot_AGL62361.1_649_[gene=pilT]_[locus_tag=L336_0658]_[protein=twitching_motility_protein]_[protein_id=AGL62361.1]_[location=653958..655028]_[gbkey=CDS]	77.841	355	352	78	0
			3	lcl|CP005957.1_prot_AGL62361.1_649_[gene=pilT]_[locus_tag=L336_0658]_[protein=twitching_motility_protein]_[protein_id=AGL62361.1]_[location=653958..655028]_[gbkey=CDS]	32.692	601	260	144	2.02e-30
			7	lcl|CP006915.1_prot_AHB42305.1_428_[locus_tag=RAAC3_TM7C00001G0448]_[protein=type_IV_pilus_assembly_protein_PilM]_[protein_id=AHB42305.1]_[location=403421..404467]_[gbkey=CDS]	41.329	346	346	202	2.95e-101
			294	lcl|CP006915.1_prot_AHB42007.1_130_[locus_tag=RAAC3_TM7C00001G0140]_[protein=Prepilin-type_cleavage/methylation_protein]_[protein_id=AHB42007.1]_[location=122488..123024]_[gbkey=CDS]	32.394	301	71	47	2.67e-07
			295	lcl|CP011211.1_prot_AKM80724.1_851_[locus_tag=UW38_C0001G0885]_[protein=putative_Prepilin_peptidase]_[protein_id=AKM80724.1]_[location=804728..805627]_[gbkey=CDS]	36.396	283	283	166	7.18e-54
			296	lcl|CP006915.1_prot_AHB42051.1_174_[locus_tag=RAAC3_TM7C00001G0186]_[protein=Prepilin-type_cleavage/methylation_protein]_[protein_id=AHB42051.1]_[location=complement(165520..166059)]_[gbkey=CDS]	25.373	165	67	50	9.37e-08
			317	lcl|CP005957.1_prot_AGL62361.1_649_[gene=pilT]_[locus_tag=L336_0658]_[protein=twitching_motility_protein]_[protein_id=AGL62361.1]_[location=653958..655028]_[gbkey=CDS]	39.735	606	151	75	4.76e-28
			318	lcl|CP006915.1_prot_AHB42033.1_156_[locus_tag=RAAC3_TM7C00001G0167]_[protein=pilin_biogenesis_protein]_[protein_id=AHB42033.1]_[location=150004..151236]_[gbkey=CDS]	52.451	407	408	190	1.05e-145
			319	lcl|CP006915.1_prot_AHB42463.1_586_[locus_tag=RAAC3_TM7C00001G0617]_[protein=fimbrial_protein_pilin]_[protein_id=AHB42463.1]_[location=complement(546321..546629)]_[gbkey=CDS]	37.5	156	88	55	3.48e-23
			323	lcl|CP007496.1_prot_AJA06605.1_573_[locus_tag=TM7x_03105]_[protein=pilus_assembly_protein_PilM]_[protein_id=AJA06605.1]_[location=582192..583244]_[gbkey=CDS]	32.857	364	350	232	9.1e-59
			503	lcl|CP006915.1_prot_AHB42007.1_130_[locus_tag=RAAC3_TM7C00001G0140]_[protein=Prepilin-type_cleavage/methylation_protein]_[protein_id=AHB42007.1]_[location=122488..123024]_[gbkey=CDS]	38.095	96	42	23	6.34e-07
			558	lcl|CP007496.1_prot_AJA06605.1_573_[locus_tag=TM7x_03105]_[protein=pilus_assembly_protein_PilM]_[protein_id=AJA06605.1]_[location=582192..583244]_[gbkey=CDS]	23.333	433	180	121	5.41e-08
			700	lcl|CP011211.1_prot_AKM80716.1_843_[gene=pilM]_[locus_tag=UW38_C0001G0877]_[protein=Type_IV_pilus_assembly_protein]_[protein_id=AKM80716.1]_[location=797315..798361]_[gbkey=CDS]	22.965	411	344	215	1.16e-06
55	NRA_A2O_Max40.Bin.105	Saccharimonadales; UBA4665	133	lcl|CP011211.1_prot_AKM80721.1_848_[gene=pilT]_[locus_tag=UW38_C0001G0882]_[protein=twitching_motility_protein]_[protein_id=AKM80721.1]_[location=801780..802850]_[gbkey=CDS]	47.154	535	123	64	1.88e-31
			338	lcl|CP007496.1_prot_AJA06605.1_573_[locus_tag=TM7x_03105]_[protein=pilus_assembly_protein_PilM]_[protein_id=AJA06605.1]_[location=582192..583244]_[gbkey=CDS]	26.374	442	182	121	3.11e-07
			536	lcl|CP007496.1_prot_AJA06302.1_74_[locus_tag=TM7x_00415]_[protein=pilus_assembly_protein_PilM]_[protein_id=AJA06302.1]_[location=79501..80547]_[gbkey=CDS]	43.323	349	337	190	1.96e-103
			594	lcl|CP005957.1_prot_AGL62361.1_649_[gene=pilT]_[locus_tag=L336_0658]_[protein=twitching_motility_protein]_[protein_id=AGL62361.1]_[location=653958..655028]_[gbkey=CDS]	40	601	170	82	7.59e-31
			657	lcl|CP006915.1_prot_AHB42033.1_156_[locus_tag=RAAC3_TM7C00001G0167]_[protein=pilin_biogenesis_protein]_[protein_id=AHB42033.1]_[location=150004..151236]_[gbkey=CDS]	57.5	281	280	111	3.21e-106
			657	lcl|CP006915.1_prot_AHB42033.1_156_[locus_tag=RAAC3_TM7C00001G0167]_[protein=pilin_biogenesis_protein]_[protein_id=AHB42033.1]_[location=150004..151236]_[gbkey=CDS]	27.143	281	140	89	1.07e-08
			658	lcl|CP006915.1_prot_AHB42463.1_586_[locus_tag=RAAC3_TM7C00001G0617]_[protein=fimbrial_protein_pilin]_[protein_id=AHB42463.1]_[location=complement(546321..546629)]_[gbkey=CDS]	42.105	156	95	55	9.05e-27
56	NRA_A2O_MetaBin.153	Saccharimonadales; UBA7683; JACKGR01	33	lcl|CP007496.1_prot_AJA06302.1_74_[locus_tag=TM7x_00415]_[protein=pilus_assembly_protein_PilM]_[protein_id=AJA06302.1]_[location=79501..80547]_[gbkey=CDS]	27.703	431	148	93	1.79e-08
			115	lcl|CP011211.1_prot_AKM80721.1_848_[gene=pilT]_[locus_tag=UW38_C0001G0882]_[protein=twitching_motility_protein]_[protein_id=AKM80721.1]_[location=801780..802850]_[gbkey=CDS]	43.333	538	150	75	1.97e-31
			288	lcl|CP007496.1_prot_AJA06605.1_573_[locus_tag=TM7x_03105]_[protein=pilus_assembly_protein_PilM]_[protein_id=AJA06605.1]_[location=582192..583244]_[gbkey=CDS]	38.485	358	330	195	6.46e-70
			292	lcl|CP011211.1_prot_AKM80287.1_414_[locus_tag=UW38_C0001G0431]_[protein=type_IV_pilus_biogenesis_protein,_type_IV_pilus_assembly_protein_PilE]_[protein_id=AKM80287.1]_[location=complement(374076..374498)]_[gbkey=CDS]	46.212	136	132	57	4.96e-36
			293	lcl|CP006915.1_prot_AHB42033.1_156_[locus_tag=RAAC3_TM7C00001G0167]_[protein=pilin_biogenesis_protein]_[protein_id=AHB42033.1]_[location=150004..151236]_[gbkey=CDS]	49.515	407	412	200	1.78e-136
			438	lcl|CP005957.1_prot_AGL62356.1_644_[gene=pilM]_[locus_tag=L336_0653]_[protein=Type_IV_pilus_assembly_protein]_[protein_id=AGL62356.1]_[location=649480..650532]_[gbkey=CDS]	46.512	351	344	182	1.32e-113
			442	lcl|CP011211.1_prot_AKM80721.1_848_[gene=pilT]_[locus_tag=UW38_C0001G0882]_[protein=twitching_motility_protein]_[protein_id=AKM80721.1]_[location=801780..802850]_[gbkey=CDS]	33.922	603	283	162	4.74e-34
			443	lcl|CP005957.1_prot_AGL62361.1_649_[gene=pilT]_[locus_tag=L336_0658]_[protein=twitching_motility_protein]_[protein_id=AGL62361.1]_[location=653958..655028]_[gbkey=CDS]	83.191	355	351	59	0
			444	lcl|CP005957.1_prot_AGL62362.1_650_[locus_tag=L336_0659]_[protein=putative_Type_IV_pilus_assembly_protein_PilC]_[protein_id=AGL62362.1]_[location=655035..656240]_[gbkey=CDS]	56.892	401	399	171	3.34e-168
			445	lcl|CP006915.1_prot_AHB42061.1_184_[gene=pilA]_[locus_tag=RAAC3_TM7C00001G0196]_[protein=fimbrial_protein_pilA]_[protein_id=AHB42061.1]_[location=complement(174159..174668)]_[gbkey=CDS]	26.667	162	60	44	2.62e-07
			556	lcl|CP006915.1_prot_AHB42463.1_586_[locus_tag=RAAC3_TM7C00001G0617]_[protein=fimbrial_protein_pilin]_[protein_id=AHB42463.1]_[location=complement(546321..546629)]_[gbkey=CDS]	39.062	133	64	39	6.7e-16
57	NRA_A2O_MetaBin.166_sub	CAILAD01; CAILAD01; CAILAD01	98	lcl|CP007496.1_prot_AJA06302.1_74_[locus_tag=TM7x_00415]_[protein=pilus_assembly_protein_PilM]_[protein_id=AJA06302.1]_[location=79501..80547]_[gbkey=CDS]	30	426	140	87	7.59e-10
			161	lcl|CP005957.1_prot_AGL62364.1_652_[locus_tag=L336_0661]_[protein=putative_Prepilin_peptidase]_[protein_id=AGL62364.1]_[location=656900..657772]_[gbkey=CDS]	33.704	260	270	142	2.7e-37
			162	lcl|CP006915.1_prot_AHB42795.1_918_[locus_tag=RAAC3_TM7C00001G0959]_[protein=fimbrial_protein_pilin]_[protein_id=AHB42795.1]_[location=complement(842449..842982)]_[gbkey=CDS]	29.032	142	62	44	2.46e-06
			163	lcl|CP007496.1_prot_AJA06306.1_80_[locus_tag=TM7x_00445]_[protein=pilus_assembly_protein_PilC]_[protein_id=AJA06306.1]_[location=85025..86239]_[gbkey=CDS]	45.25	417	400	218	7.84e-134
			164	lcl|CP005957.1_prot_AGL62361.1_649_[gene=pilT]_[locus_tag=L336_0658]_[protein=twitching_motility_protein]_[protein_id=AGL62361.1]_[location=653958..655028]_[gbkey=CDS]	67.147	356	347	114	1.16e-175
			165	lcl|CP005957.1_prot_AGL62361.1_649_[gene=pilT]_[locus_tag=L336_0658]_[protein=twitching_motility_protein]_[protein_id=AGL62361.1]_[location=653958..655028]_[gbkey=CDS]	32.281	596	285	152	2.77e-31
			169	lcl|CP011211.1_prot_AKM80716.1_843_[gene=pilM]_[locus_tag=UW38_C0001G0877]_[protein=Type_IV_pilus_assembly_protein]_[protein_id=AKM80716.1]_[location=797315..798361]_[gbkey=CDS]	32.951	348	349	230	5.66e-69
			529	lcl|CP006915.1_prot_AHB42463.1_586_[locus_tag=RAAC3_TM7C00001G0617]_[protein=fimbrial_protein_pilin]_[protein_id=AHB42463.1]_[location=complement(546321..546629)]_[gbkey=CDS]	41.667	137	60	35	8.4e-15
			530	lcl|CP007496.1_prot_AJA06605.1_573_[locus_tag=TM7x_03105]_[protein=pilus_assembly_protein_PilM]_[protein_id=AJA06605.1]_[location=582192..583244]_[gbkey=CDS]	20.468	346	342	256	1.86e-07
			560	lcl|CP006915.1_prot_AHB42061.1_184_[gene=pilA]_[locus_tag=RAAC3_TM7C00001G0196]_[protein=fimbrial_protein_pilA]_[protein_id=AHB42061.1]_[location=complement(174159..174668)]_[gbkey=CDS]	38.806	156	67	39	3.02e-12
58	NRA_A2O_MetaBin.177	CAILAD01; CAILAD01	39	lcl|CP005957.1_prot_AGL62361.1_649_[gene=pilT]_[locus_tag=L336_0658]_[protein=twitching_motility_protein]_[protein_id=AGL62361.1]_[location=653958..655028]_[gbkey=CDS]	32.53	595	249	122	2.24e-31
			40	lcl|CP006915.1_prot_AHB42033.1_156_[locus_tag=RAAC3_TM7C00001G0167]_[protein=pilin_biogenesis_protein]_[protein_id=AHB42033.1]_[location=150004..151236]_[gbkey=CDS]	29.64	395	361	238	1.2e-43
			644	lcl|CP006915.1_prot_AHB42503.1_626_[locus_tag=RAAC3_TM7C00001G0659]_[protein=fimbrial_protein_pilin]_[protein_id=AHB42503.1]_[location=complement(589781..590260)]_[gbkey=CDS]	30.058	173	173	107	6.45e-13
			645	lcl|CP006915.1_prot_AHB42061.1_184_[gene=pilA]_[locus_tag=RAAC3_TM7C00001G0196]_[protein=fimbrial_protein_pilA]_[protein_id=AHB42061.1]_[location=complement(174159..174668)]_[gbkey=CDS]	27.642	185	123	74	7.15e-09
59	NRA_A2O_MetaBin.175	CAILAD01; GCA-016700035; GCA-016700035	132	lcl|CP007496.1_prot_AJA06302.1_74_[locus_tag=TM7x_00415]_[protein=pilus_assembly_protein_PilM]_[protein_id=AJA06302.1]_[location=79501..80547]_[gbkey=CDS]	29.73	435	148	89	2.4e-08
			238	lcl|CP011211.1_prot_AKM80721.1_848_[gene=pilT]_[locus_tag=UW38_C0001G0882]_[protein=twitching_motility_protein]_[protein_id=AKM80721.1]_[location=801780..802850]_[gbkey=CDS]	32.384	713	281	163	9.97e-30
			522	lcl|CP007496.1_prot_AJA06605.1_573_[locus_tag=TM7x_03105]_[protein=pilus_assembly_protein_PilM]_[protein_id=AJA06605.1]_[location=582192..583244]_[gbkey=CDS]	30.104	334	289	194	3.5e-40
			535	lcl|CP006915.1_prot_AHB42051.1_174_[locus_tag=RAAC3_TM7C00001G0186]_[protein=Prepilin-type_cleavage/methylation_protein]_[protein_id=AHB42051.1]_[location=complement(165520..166059)]_[gbkey=CDS]	25.714	248	140	85	5.98e-06
60	NRA_A2O_MetaBin.210	CAILAD01; GCA-016700035; GCA-016700035; GCA-016700035 sp016700035	255	lcl|CP005957.1_prot_AGL62356.1_644_[gene=pilM]_[locus_tag=L336_0653]_[protein=Type_IV_pilus_assembly_protein]_[protein_id=AGL62356.1]_[location=649480..650532]_[gbkey=CDS]	28.571	412	77	55	9.58e-06
			386	lcl|CP006915.1_prot_AHB42305.1_428_[locus_tag=RAAC3_TM7C00001G0448]_[protein=type_IV_pilus_assembly_protein_PilM]_[protein_id=AHB42305.1]_[location=403421..404467]_[gbkey=CDS]	32.738	345	336	223	9.14e-66
			390	lcl|CP005957.1_prot_AGL62361.1_649_[gene=pilT]_[locus_tag=L336_0658]_[protein=twitching_motility_protein]_[protein_id=AGL62361.1]_[location=653958..655028]_[gbkey=CDS]	33.798	597	287	151	7.1e-34
			391	lcl|CP005957.1_prot_AGL62361.1_649_[gene=pilT]_[locus_tag=L336_0658]_[protein=twitching_motility_protein]_[protein_id=AGL62361.1]_[location=653958..655028]_[gbkey=CDS]	67.521	421	351	114	0
			392	lcl|CP011211.1_prot_AKM80722.1_849_[locus_tag=UW38_C0001G0883]_[protein=putative_Type_IV_pilus_assembly_protein_PilC]_[protein_id=AKM80722.1]_[location=802857..804065]_[gbkey=CDS]	42	414	400	232	1.4e-119
			393	lcl|CP006915.1_prot_AHB42795.1_918_[locus_tag=RAAC3_TM7C00001G0959]_[protein=fimbrial_protein_pilin]_[protein_id=AHB42795.1]_[location=complement(842449..842982)]_[gbkey=CDS]	23.125	150	160	85	2.78e-06
			394	lcl|CP011211.1_prot_AKM80724.1_851_[locus_tag=UW38_C0001G0885]_[protein=putative_Prepilin_peptidase]_[protein_id=AKM80724.1]_[location=804728..805627]_[gbkey=CDS]	32.867	266	286	161	8.6e-39
			396	lcl|CP011211.1_prot_AKM80287.1_414_[locus_tag=UW38_C0001G0431]_[protein=type_IV_pilus_biogenesis_protein,_type_IV_pilus_assembly_protein_PilE]_[protein_id=AKM80287.1]_[location=complement(374076..374498)]_[gbkey=CDS]	26.126	202	111	71	2.46e-08
			512	lcl|CP007496.1_prot_AJA06302.1_74_[locus_tag=TM7x_00415]_[protein=pilus_assembly_protein_PilM]_[protein_id=AJA06302.1]_[location=79501..80547]_[gbkey=CDS]	28.571	427	140	89	1.6e-08
			742	lcl|CP011211.1_prot_AKM80721.1_848_[gene=pilT]_[locus_tag=UW38_C0001G0882]_[protein=twitching_motility_protein]_[protein_id=AKM80721.1]_[location=801780..802850]_[gbkey=CDS]	33.688	571	282	158	1.89e-31
			743	lcl|CP006915.1_prot_AHB42033.1_156_[locus_tag=RAAC3_TM7C00001G0167]_[protein=pilin_biogenesis_protein]_[protein_id=AHB42033.1]_[location=150004..151236]_[gbkey=CDS]	37.192	405	406	250	1.24e-100
			744	lcl|CP006915.1_prot_AHB42061.1_184_[gene=pilA]_[locus_tag=RAAC3_TM7C00001G0196]_[protein=fimbrial_protein_pilA]_[protein_id=AHB42061.1]_[location=complement(174159..174668)]_[gbkey=CDS]	36.17	136	94	53	1.53e-14
			745	lcl|CP007496.1_prot_AJA06605.1_573_[locus_tag=TM7x_03105]_[protein=pilus_assembly_protein_PilM]_[protein_id=AJA06605.1]_[location=582192..583244]_[gbkey=CDS]	31.143	358	350	229	3.6e-51
61	YHG_Max40.Bin.022	Saccharimonadales; UBA1020; JAGQNA01	136	lcl|CP005957.1_prot_AGL62361.1_649_[gene=pilT]_[locus_tag=L336_0658]_[protein=twitching_motility_protein]_[protein_id=AGL62361.1]_[location=653958..655028]_[gbkey=CDS]	33.448	591	290	162	2.45e-31
			137	lcl|CP006915.1_prot_AHB42033.1_156_[locus_tag=RAAC3_TM7C00001G0167]_[protein=pilin_biogenesis_protein]_[protein_id=AHB42033.1]_[location=150004..151236]_[gbkey=CDS]	68.537	405	410	124	0
			138	lcl|CP007496.1_prot_AJA06605.1_573_[locus_tag=TM7x_03105]_[protein=pilus_assembly_protein_PilM]_[protein_id=AJA06605.1]_[location=582192..583244]_[gbkey=CDS]	51.437	349	348	169	2.24e-127
			146	lcl|CP006915.1_prot_AHB42061.1_184_[gene=pilA]_[locus_tag=RAAC3_TM7C00001G0196]_[protein=fimbrial_protein_pilA]_[protein_id=AHB42061.1]_[location=complement(174159..174668)]_[gbkey=CDS]	30.709	130	127	62	1.28e-11
			265	lcl|CP011211.1_prot_AKM80721.1_848_[gene=pilT]_[locus_tag=UW38_C0001G0882]_[protein=twitching_motility_protein]_[protein_id=AKM80721.1]_[location=801780..802850]_[gbkey=CDS]	32.517	540	286	159	2.88e-31
			322	lcl|CP006915.1_prot_AHB42795.1_918_[locus_tag=RAAC3_TM7C00001G0959]_[protein=fimbrial_protein_pilin]_[protein_id=AHB42795.1]_[location=complement(842449..842982)]_[gbkey=CDS]	30.481	202	187	87	4.2e-15
			454	lcl|CP006915.1_prot_AHB42061.1_184_[gene=pilA]_[locus_tag=RAAC3_TM7C00001G0196]_[protein=fimbrial_protein_pilA]_[protein_id=AHB42061.1]_[location=complement(174159..174668)]_[gbkey=CDS]	55.128	187	78	33	4.92e-24
			486	lcl|CP011211.1_prot_AKM80287.1_414_[locus_tag=UW38_C0001G0431]_[protein=type_IV_pilus_biogenesis_protein,_type_IV_pilus_assembly_protein_PilE]_[protein_id=AKM80287.1]_[location=complement(374076..374498)]_[gbkey=CDS]	34.921	248	63	41	4.35e-09
			512	lcl|CP011211.1_prot_AKM80287.1_414_[locus_tag=UW38_C0001G0431]_[protein=type_IV_pilus_biogenesis_protein,_type_IV_pilus_assembly_protein_PilE]_[protein_id=AKM80287.1]_[location=complement(374076..374498)]_[gbkey=CDS]	36.364	119	66	42	4.15e-12
			694	lcl|CP006915.1_prot_AHB42795.1_918_[locus_tag=RAAC3_TM7C00001G0959]_[protein=fimbrial_protein_pilin]_[protein_id=AHB42795.1]_[location=complement(842449..842982)]_[gbkey=CDS]	53.448	195	58	27	8.03e-16
			760	lcl|CP011211.1_prot_AKM80716.1_843_[gene=pilM]_[locus_tag=UW38_C0001G0877]_[protein=Type_IV_pilus_assembly_protein]_[protein_id=AKM80716.1]_[location=797315..798361]_[gbkey=CDS]	22.656	417	384	236	6.54e-06
			829	lcl|CP007496.1_prot_AJA06605.1_573_[locus_tag=TM7x_03105]_[protein=pilus_assembly_protein_PilM]_[protein_id=AJA06605.1]_[location=582192..583244]_[gbkey=CDS]	22.963	427	270	168	7.9e-09
			832	lcl|CP006915.1_prot_AHB42061.1_184_[gene=pilA]_[locus_tag=RAAC3_TM7C00001G0196]_[protein=fimbrial_protein_pilA]_[protein_id=AHB42061.1]_[location=complement(174159..174668)]_[gbkey=CDS]	65.625	268	64	22	2.72e-23
			872	lcl|CP011211.1_prot_AKM80724.1_851_[locus_tag=UW38_C0001G0885]_[protein=putative_Prepilin_peptidase]_[protein_id=AKM80724.1]_[location=804728..805627]_[gbkey=CDS]	50	301	288	137	2.34e-91
			873	lcl|CP006915.1_prot_AHB42061.1_184_[gene=pilA]_[locus_tag=RAAC3_TM7C00001G0196]_[protein=fimbrial_protein_pilA]_[protein_id=AHB42061.1]_[location=complement(174159..174668)]_[gbkey=CDS]	28.333	158	60	43	1e-08
			874	lcl|CP005957.1_prot_AGL62362.1_650_[locus_tag=L336_0659]_[protein=putative_Type_IV_pilus_assembly_protein_PilC]_[protein_id=AGL62362.1]_[location=655035..656240]_[gbkey=CDS]	69.652	404	402	121	0
			875	lcl|CP005957.1_prot_AGL62361.1_649_[gene=pilT]_[locus_tag=L336_0658]_[protein=twitching_motility_protein]_[protein_id=AGL62361.1]_[location=653958..655028]_[gbkey=CDS]	93.722	223	223	14	2.03e-158
			1028	lcl|CP006915.1_prot_AHB42061.1_184_[gene=pilA]_[locus_tag=RAAC3_TM7C00001G0196]_[protein=fimbrial_protein_pilA]_[protein_id=AHB42061.1]_[location=complement(174159..174668)]_[gbkey=CDS]	32.743	196	113	74	2.32e-15
			1031	lcl|CP006915.1_prot_AHB42463.1_586_[locus_tag=RAAC3_TM7C00001G0617]_[protein=fimbrial_protein_pilin]_[protein_id=AHB42463.1]_[location=complement(546321..546629)]_[gbkey=CDS]	50	164	68	34	1.48e-20
			1283	lcl|CP006915.1_prot_AHB42305.1_428_[locus_tag=RAAC3_TM7C00001G0448]_[protein=type_IV_pilus_assembly_protein_PilM]_[protein_id=AHB42305.1]_[location=403421..404467]_[gbkey=CDS]	74.063	349	347	90	0
62	YHG_Cluster.119_sub	Saccharimonadales; UBA4665; JAGQNO01	82	lcl|CP011211.1_prot_AKM80721.1_848_[gene=pilT]_[locus_tag=UW38_C0001G0882]_[protein=twitching_motility_protein]_[protein_id=AKM80721.1]_[location=801780..802850]_[gbkey=CDS]	39.456	535	147	84	1.85e-28
			91	lcl|CP007496.1_prot_AJA06302.1_74_[locus_tag=TM7x_00415]_[protein=pilus_assembly_protein_PilM]_[protein_id=AJA06302.1]_[location=79501..80547]_[gbkey=CDS]	26.829	439	164	100	2.64e-08
			288	lcl|CP005957.1_prot_AGL62361.1_649_[gene=pilT]_[locus_tag=L336_0658]_[protein=twitching_motility_protein]_[protein_id=AGL62361.1]_[location=653958..655028]_[gbkey=CDS]	51.24	602	121	53	1.16e-31
			289	lcl|CP005957.1_prot_AGL62361.1_649_[gene=pilT]_[locus_tag=L336_0658]_[protein=twitching_motility_protein]_[protein_id=AGL62361.1]_[location=653958..655028]_[gbkey=CDS]	79.143	355	350	73	0
			290	lcl|CP007496.1_prot_AJA06306.1_80_[locus_tag=TM7x_00445]_[protein=pilus_assembly_protein_PilC]_[protein_id=AJA06306.1]_[location=85025..86239]_[gbkey=CDS]	50.251	408	398	195	5.3e-146
			291	lcl|CP006915.1_prot_AHB42061.1_184_[gene=pilA]_[locus_tag=RAAC3_TM7C00001G0196]_[protein=fimbrial_protein_pilA]_[protein_id=AHB42061.1]_[location=complement(174159..174668)]_[gbkey=CDS]	30.233	160	86	51	6.85e-10
			292	lcl|CP005957.1_prot_AGL62364.1_652_[locus_tag=L336_0661]_[protein=putative_Prepilin_peptidase]_[protein_id=AGL62364.1]_[location=656900..657772]_[gbkey=CDS]	34.323	311	303	167	1.15e-47
			293	lcl|CP006915.1_prot_AHB41982.1_105_[locus_tag=RAAC3_TM7C00001G0112]_[protein=Type_IV_pilin_PilA]_[protein_id=AHB41982.1]_[location=103319..103789]_[gbkey=CDS]	38.095	288	63	36	5.7e-06
			314	lcl|CP007496.1_prot_AJA06605.1_573_[locus_tag=TM7x_03105]_[protein=pilus_assembly_protein_PilM]_[protein_id=AJA06605.1]_[location=582192..583244]_[gbkey=CDS]	33.152	376	368	225	5.66e-66
			318	lcl|CP006915.1_prot_AHB42463.1_586_[locus_tag=RAAC3_TM7C00001G0617]_[protein=fimbrial_protein_pilin]_[protein_id=AHB42463.1]_[location=complement(546321..546629)]_[gbkey=CDS]	45.652	164	92	50	1.21e-28
			319	lcl|CP006915.1_prot_AHB42033.1_156_[locus_tag=RAAC3_TM7C00001G0167]_[protein=pilin_biogenesis_protein]_[protein_id=AHB42033.1]_[location=150004..151236]_[gbkey=CDS]	58.235	208	170	71	1.48e-63
63	YHG_MetaBin.115_sub	Saccharimonadales; UBA4665	140	lcl|CP007496.1_prot_AJA06302.1_74_[locus_tag=TM7x_00415]_[protein=pilus_assembly_protein_PilM]_[protein_id=AJA06302.1]_[location=79501..80547]_[gbkey=CDS]	26.708	443	161	104	9.46e-08
			161	lcl|CP006915.1_prot_AHB42795.1_918_[locus_tag=RAAC3_TM7C00001G0959]_[protein=fimbrial_protein_pilin]_[protein_id=AHB42795.1]_[location=complement(842449..842982)]_[gbkey=CDS]	37.143	190	70	35	2.38e-10
			162	lcl|CP005957.1_prot_AGL62361.1_649_[gene=pilT]_[locus_tag=L336_0658]_[protein=twitching_motility_protein]_[protein_id=AGL62361.1]_[location=653958..655028]_[gbkey=CDS]	39.735	600	151	75	8.89e-28
			163	lcl|CP006915.1_prot_AHB42033.1_156_[locus_tag=RAAC3_TM7C00001G0167]_[protein=pilin_biogenesis_protein]_[protein_id=AHB42033.1]_[location=150004..151236]_[gbkey=CDS]	51.756	422	427	175	2.67e-146
			164	lcl|CP006915.1_prot_AHB42463.1_586_[locus_tag=RAAC3_TM7C00001G0617]_[protein=fimbrial_protein_pilin]_[protein_id=AHB42463.1]_[location=complement(546321..546629)]_[gbkey=CDS]	44.211	156	95	53	1.31e-27
			165	lcl|CP006915.1_prot_AHB42007.1_130_[locus_tag=RAAC3_TM7C00001G0140]_[protein=Prepilin-type_cleavage/methylation_protein]_[protein_id=AHB42007.1]_[location=122488..123024]_[gbkey=CDS]	35.593	139	59	37	1.06e-06
			168	lcl|CP007496.1_prot_AJA06605.1_573_[locus_tag=TM7x_03105]_[protein=pilus_assembly_protein_PilM]_[protein_id=AJA06605.1]_[location=582192..583244]_[gbkey=CDS]	38.218	364	348	200	1.51e-75
			454	lcl|CP011211.1_prot_AKM80721.1_848_[gene=pilT]_[locus_tag=UW38_C0001G0882]_[protein=twitching_motility_protein]_[protein_id=AKM80721.1]_[location=801780..802850]_[gbkey=CDS]	34.363	554	259	144	5.56e-31
			565	lcl|CP005957.1_prot_AGL62361.1_649_[gene=pilT]_[locus_tag=L336_0658]_[protein=twitching_motility_protein]_[protein_id=AGL62361.1]_[location=653958..655028]_[gbkey=CDS]	43.871	600	155	77	2.46e-33
			571	lcl|CP007496.1_prot_AJA06302.1_74_[locus_tag=TM7x_00415]_[protein=pilus_assembly_protein_PilM]_[protein_id=AJA06302.1]_[location=79501..80547]_[gbkey=CDS]	45.19	345	343	186	2.1e-109
			678	lcl|CP005957.1_prot_AGL62361.1_649_[gene=pilT]_[locus_tag=L336_0658]_[protein=twitching_motility_protein]_[protein_id=AGL62361.1]_[location=653958..655028]_[gbkey=CDS]	80	325	325	65	0
			679	lcl|CP011211.1_prot_AKM80722.1_849_[locus_tag=UW38_C0001G0883]_[protein=putative_Type_IV_pilus_assembly_protein_PilC]_[protein_id=AKM80722.1]_[location=802857..804065]_[gbkey=CDS]	51.117	405	403	193	1.4e-143
			680	lcl|CP011211.1_prot_AKM80661.1_788_[locus_tag=UW38_C0001G0822]_[protein=pilin_domain-containing_protein]_[protein_id=AKM80661.1]_[location=747164..747661]_[gbkey=CDS]	34.286	158	70	46	2.65e-10
			681	lcl|CP011211.1_prot_AKM80105.1_232_[locus_tag=UW38_C0001G0240]_[protein=prepilin-type_cleavage/methylation_protein]_[protein_id=AKM80105.1]_[location=197677..198420]_[gbkey=CDS]	26.364	164	110	78	8.17e-11
64	YHG_MetaBin.96_sub	Saccharimonadales; JACPYF01	32	lcl|CP006915.1_prot_AHB42033.1_156_[locus_tag=RAAC3_TM7C00001G0167]_[protein=pilin_biogenesis_protein]_[protein_id=AHB42033.1]_[location=150004..151236]_[gbkey=CDS]	57.561	408	410	172	1.65e-169
			33	lcl|CP007496.1_prot_AJA06605.1_573_[locus_tag=TM7x_03105]_[protein=pilus_assembly_protein_PilM]_[protein_id=AJA06605.1]_[location=582192..583244]_[gbkey=CDS]	51.873	352	347	166	5.64e-125
			40	lcl|CP006915.1_prot_AHB42061.1_184_[gene=pilA]_[locus_tag=RAAC3_TM7C00001G0196]_[protein=fimbrial_protein_pilA]_[protein_id=AHB42061.1]_[location=complement(174159..174668)]_[gbkey=CDS]	37.313	122	67	41	1.3e-10
			121	lcl|CP011211.1_prot_AKM80721.1_848_[gene=pilT]_[locus_tag=UW38_C0001G0882]_[protein=twitching_motility_protein]_[protein_id=AKM80721.1]_[location=801780..802850]_[gbkey=CDS]	37.158	544	183	101	2.23e-30
			193	lcl|CP006915.1_prot_AHB42061.1_184_[gene=pilA]_[locus_tag=RAAC3_TM7C00001G0196]_[protein=fimbrial_protein_pilA]_[protein_id=AHB42061.1]_[location=complement(174159..174668)]_[gbkey=CDS]	27.397	160	73	52	9.65e-08
			194	lcl|CP005957.1_prot_AGL62362.1_650_[locus_tag=L336_0659]_[protein=putative_Type_IV_pilus_assembly_protein_PilC]_[protein_id=AGL62362.1]_[location=655035..656240]_[gbkey=CDS]	59.102	403	401	164	0
			195	lcl|CP005957.1_prot_AGL62361.1_649_[gene=pilT]_[locus_tag=L336_0658]_[protein=twitching_motility_protein]_[protein_id=AGL62361.1]_[location=653958..655028]_[gbkey=CDS]	83.427	356	356	59	0
			196	lcl|CP011211.1_prot_AKM80721.1_848_[gene=pilT]_[locus_tag=UW38_C0001G0882]_[protein=twitching_motility_protein]_[protein_id=AKM80721.1]_[location=801780..802850]_[gbkey=CDS]	34.965	592	286	157	7.67e-36
			200	lcl|CP005957.1_prot_AGL62356.1_644_[gene=pilM]_[locus_tag=L336_0653]_[protein=Type_IV_pilus_assembly_protein]_[protein_id=AGL62356.1]_[location=649480..650532]_[gbkey=CDS]	53.429	356	350	162	1.61e-146
			215	lcl|CP006915.1_prot_AHB42278.1_401_[locus_tag=RAAC3_TM7C00001G0421]_[protein=Prepilin-type_cleavage/methylation_protein]_[protein_id=AHB42278.1]_[location=383296..383892]_[gbkey=CDS]	32.456	198	114	66	1.17e-12
			275	lcl|CP011211.1_prot_AKM80105.1_232_[locus_tag=UW38_C0001G0240]_[protein=prepilin-type_cleavage/methylation_protein]_[protein_id=AKM80105.1]_[location=197677..198420]_[gbkey=CDS]	34.146	234	82	52	1.05e-09
			458	lcl|CP011211.1_prot_AKM80724.1_851_[locus_tag=UW38_C0001G0885]_[protein=putative_Prepilin_peptidase]_[protein_id=AKM80724.1]_[location=804728..805627]_[gbkey=CDS]	39.661	280	295	153	2.07e-63
			575	lcl|CP007496.1_prot_AJA06605.1_573_[locus_tag=TM7x_03105]_[protein=pilus_assembly_protein_PilM]_[protein_id=AJA06605.1]_[location=582192..583244]_[gbkey=CDS]	25.833	424	120	82	2.14e-06
			789	lcl|CP006915.1_prot_AHB42795.1_918_[locus_tag=RAAC3_TM7C00001G0959]_[protein=fimbrial_protein_pilin]_[protein_id=AHB42795.1]_[location=complement(842449..842982)]_[gbkey=CDS]	32.857	197	70	36	2.46e-09
65	YHG_MetaBin.42	UBA4664; UBA4664; GCA-016699105	35	lcl|CP005957.1_prot_AGL62361.1_649_[gene=pilT]_[locus_tag=L336_0658]_[protein=twitching_motility_protein]_[protein_id=AGL62361.1]_[location=653958..655028]_[gbkey=CDS]	39.744	524	156	84	4.87e-29
			105	lcl|CP011211.1_prot_AKM80724.1_851_[locus_tag=UW38_C0001G0885]_[protein=putative_Prepilin_peptidase]_[protein_id=AKM80724.1]_[location=804728..805627]_[gbkey=CDS]	33.48	267	227	146	1.4e-34
			106	lcl|CP006915.1_prot_AHB42795.1_918_[locus_tag=RAAC3_TM7C00001G0959]_[protein=fimbrial_protein_pilin]_[protein_id=AHB42795.1]_[location=complement(842449..842982)]_[gbkey=CDS]	31.081	142	74	51	1.37e-09
			107	lcl|CP006915.1_prot_AHB42463.1_586_[locus_tag=RAAC3_TM7C00001G0617]_[protein=fimbrial_protein_pilin]_[protein_id=AHB42463.1]_[location=complement(546321..546629)]_[gbkey=CDS]	29.412	137	68	47	9.63e-09
			108	lcl|CP007496.1_prot_AJA06306.1_80_[locus_tag=TM7x_00445]_[protein=pilus_assembly_protein_PilC]_[protein_id=AJA06306.1]_[location=85025..86239]_[gbkey=CDS]	50.37	408	405	192	2.75e-150
			109	lcl|CP005957.1_prot_AGL62361.1_649_[gene=pilT]_[locus_tag=L336_0658]_[protein=twitching_motility_protein]_[protein_id=AGL62361.1]_[location=653958..655028]_[gbkey=CDS]	73.596	356	356	94	0
			110	lcl|CP005957.1_prot_AGL62361.1_649_[gene=pilT]_[locus_tag=L336_0658]_[protein=twitching_motility_protein]_[protein_id=AGL62361.1]_[location=653958..655028]_[gbkey=CDS]	35.496	590	262	134	1.25e-30
			114	lcl|CP006915.1_prot_AHB42305.1_428_[locus_tag=RAAC3_TM7C00001G0448]_[protein=type_IV_pilus_assembly_protein_PilM]_[protein_id=AHB42305.1]_[location=403421..404467]_[gbkey=CDS]	36.812	345	345	215	1.72e-83
			358	lcl|CP007496.1_prot_AJA06302.1_74_[locus_tag=TM7x_00415]_[protein=pilus_assembly_protein_PilM]_[protein_id=AJA06302.1]_[location=79501..80547]_[gbkey=CDS]	28.571	432	147	94	4.96e-08
			1020	lcl|CP007496.1_prot_AJA06605.1_573_[locus_tag=TM7x_03105]_[protein=pilus_assembly_protein_PilM]_[protein_id=AJA06605.1]_[location=582192..583244]_[gbkey=CDS]	33.742	350	326	210	1.07e-62
			1084	lcl|CP011211.1_prot_AKM80721.1_848_[gene=pilT]_[locus_tag=UW38_C0001G0882]_[protein=twitching_motility_protein]_[protein_id=AKM80721.1]_[location=801780..802850]_[gbkey=CDS]	34.51	669	255	146	2.04e-33
			1085	lcl|CP006915.1_prot_AHB42033.1_156_[locus_tag=RAAC3_TM7C00001G0167]_[protein=pilin_biogenesis_protein]_[protein_id=AHB42033.1]_[location=150004..151236]_[gbkey=CDS]	44.01	405	409	224	9.07e-118
			1087	lcl|CP006915.1_prot_AHB42061.1_184_[gene=pilA]_[locus_tag=RAAC3_TM7C00001G0196]_[protein=fimbrial_protein_pilA]_[protein_id=AHB42061.1]_[location=complement(174159..174668)]_[gbkey=CDS]	29.771	143	131	80	4.99e-17
＊ The bins that did not homology to the amino acid sequence of the pilin of the complete genome Candidatus Saccharimonadia were hatched in gray.

## Sheet: Table S7
Table S7. Results of homology search between Candidatus saccharimonadial sequences obtained from the metagenomic analysis using size-fractionated activated sludge samples and the type IV secretion system gene clusters of Candidatus Nanosynbacter lyticus TM7x. The numbers in the boxes indicate the locus tag of genes homologous to the related gene of Ca. Nanosynbacter lyticus strain TM7x.
Bin's ID＊1	Taxonomy (order; family; genus; species)		virB4	HP＊2	virB8	HP	virB6	HP	HP	Array of effector proteins ＊3						HP	DNA utilization protein GntX, ComF	HP	HP	HP	HP	virB2	HP	HP	HP	HP
										Array1	Array2	Array3	Array4	Array5	Array6
		TM7x locus tag	40	45	50	55	60	65	70	75	80	85	90	95	100	105	110	115	120	125	130	135	140	145	150	155
NRA_A2O_MetaBin.177	CAILAD01; CAILAD01		627										380	00379 00380	380	00386 00624 00643	385				608					00448 00587
NRA_A2O_MetaBin.166_sub	CAILAD01; CAILAD01; CAILAD01		243	244	245	246	246								247		303				679	247				00297 00571
NRA_MetaBin.182	CAILAD01; CAILAD01; CAILAD01															295	296									00030 00302 00452
HAC_MetaBin.100	CAILAD01; GCA-016700035; GCA-016700035		666	667	668	669	669						671	00670 00671	670	677	678				636					00525 00630
HAC_MetaBin.99	CAILAD01; GCA-016700035; GCA-016700035		00109 00220	00110 00219	111	00112 00217	112								532	118	119				126					00135 00563
NRA_A2O_MetaBin.175	CAILAD01; GCA-016700035; GCA-016700035		481	480
NRA_MetaBin.155	CAILAD01; GCA-016700035; GCA-016700035		408	834	833								754	753	754							754				00229 00813
NRA_MetaBin.26	CAILAD01; GCA-016700035; GCA-016700035
BEP_MetaBin.59	CAILAD01; GCA-016700035; GCA-016700035; GCA-016700035 sp016700035		360	359	358		00357 00358						356	00355 00356	356	350	349				464					00417 00457
NRA_A2O_MetaBin.210	CAILAD01; GCA-016700035; GCA-016700035; GCA-016700035 sp016700035		52	53	54	55	55						57	57		61	62				69					00077 00497 00788
NRA_K1_2841	CAILAD01; JACPPH01		293	295	292	291	291							289		284	285				251	289				260
BEP_MetaBin.204	CAILAD01; JADZBC01		610										00327 00328		00327 00328	323	322				629					00456 00529
MGA_S4_K1_5067_sub	CAILAD01; JADZBC01														594
BEP_Cluster.100_sub	QS-5-54-17				934	00883 00935	935						00113 00114 00216	114	00113 00216	574	253				391	880				00264 00379
BEP_K1_5160	Saccharimonadales		799	800	801	803	803			805	806		808	811	812	00342 00813	814				817	807				831
BEP_MetaBin.128	Saccharimonadales		00398 00792	00399 00793	794	796	796				801		00402 00801 00803	802	804	806	807	6			688	803				699
HAC_K1_5666	Saccharimonadales		00210 01112	00209 01113	208	00207 01115	207			206			00204 00206	00203 00204 00205	00199 00201 00202 00204 01116	199	198	938			192					182
HAC_MetaBin.171	Saccharimonadales; AWTP1-31		782	781	861													555								00427 00698
MGA_S2_K1.Bin.45_sub	Saccharimonadales; AWTP1-31									158			00155 00156	155	00154 01262
BEP_MetaBin.198	Saccharimonadales; AWTP1-31; AWTP1-31		554	555	556	558				559	560		00561 00562 00563	562	00562 00564	00108 00565 00664	566	616			581	560				00136 00595
BEP_MetaBin.85_sub	Saccharimonadales; AWTP1-31; AWTP1-31		204	203	202	201				199			00196 00197 00198	00195 00196 00197	00194 00195	193	192	799			188	196				00180 00692
HAC_MetaBin.174	Saccharimonadales; CAIOMD01		00668 01110	667	666	665				664	663		00661 00662	00660 00664	00659 00660	658	657	431			417	00659 00660 00661 00662 00664				00443 01235
MGA_S1_Cluster.7_sub	Saccharimonadales; CAIOMD01												00693 00694
MGA_S7_K1.Bin.9	Saccharimonadales; CAIOMD01									311	310		00308 00309 00311		00306 00307
HAC_MetaBin.123	Saccharimonadales; CAIOMD01; JACKGO01			932	931	929	929						889	00887 00888	00886 00887 00888 00889	885	884				877	00886 00887 00889
HAC_MetaBin.58_sub	Saccharimonadales; CAIOMD01; JACKGO01			970	969	536	536			191	192					00529 00587	528	953			523	00530 01110				00956 00965
BEP_Max40.Bin.025_sub	Saccharimonadales; CAIOMD01; JAGORN01		452	453	454													693								00038 00770
NRA_A2O_K1_3427	Saccharimonadales; CAIOMD01; JAGORN01		304	305	306	199	199			200			202	203	00201 00202	388	387	311			385	201				00236 00309
NRA_Max40.Bin.035	Saccharimonadales; CAIOMD01; JAGORN01		747	545	546	683	683			715			00712 00713	00711 00712	00709 00710 00713	644	643				641	714				00433 00755
BEP_Cluster.119_sub	Saccharimonadales; HK-STAS-PATE-42		560	601	246	245	245							600	00597 00599	249	250	267			251					00336 00521
NRA_MetaBin.222_sub	Saccharimonadales; JACDBH01		560	561	00562 00563	565	565			566			00567 00816		00568 00816		938				337	00568 00816				00345 00457 00927
NRA_A2O_MetaBin.248_sub	Saccharimonadales; JACDBH01; JACDBH01		934	927	926	924										203										355
YHG_MetaBin.96_sub	Saccharimonadales; JACPYF01		78	79	80	82	82			83		85	00084 00085	88	00084 00087 00088	92	93	539			534					540
HAC_MetaBin.95	Saccharimonadales; JAGQMS01; JAGQMS01															582		637								00628 00753
BEP_MetaBin.76	Saccharimonadales; JALRHH01; JALRHH01		520			790	790											340			661					00709 00797
HAC_MetaBin.76	Saccharimonadales; JALRHH01; JALRHH01					00707 00721	720						00952 00953		00948 00949 00951			476			00377 00503					00322 00695
MGA_S3_K1.Bin.42	Saccharimonadales; JALRHH01; JALRHH01									364			360		00359 00360 00364
NRA_Cluster.119	Saccharimonadales; JALRHH01; JALRHH01		830	831	832	834				835	836		00837 00838		840	00449 00841		155			1242	00837 00840				00978 01234
NRA_A2O_Max40.Bin.063_sub	Saccharimonadales; Saccharimonadaceae; Saccharimonas		00405 01033	00406 01032	407	00408 00410 00987	00408 00987			986	985		00985 00986					831				984				833
NRA_Max40.Bin.039	Saccharimonadales; UBA2112; UBA2112		00202 00683	00203 00684		00353 00385 00783	00353 00385 00783			00350 00351	349		00206 00350					855			830					857
BEP_MetaBin.10	Saccharimonadales; UBA5946; UBA5946		522	521	520	519	519			518	517					00185 00463 00871	464				467	462				476
BEP_Max40.Bin.170	Saccharimonadales; SZUA-47		77	78	79	82	82						00921 00923	00921 00922 00923	00921 00924	00006 00925	926	202								1075
HAC_MetaBin.54	Saccharimonadales; SZUA-47		00853 01141	00852 01142	851	849	849				137		140	00139 00140	00139 00141	00674 00947	946	455								444
BEP_MetaBin.108	Saccharimonadales; SZUA-47; JAGONL01		861	860	859	857	857			856	855		854		00850 00851 00853	00264 00849 01041	848	428			846					438
BEP_MetaBin.9	Saccharimonadales; SZUA-47; JAGONL01		00238 00473	00237 00238 00473	236	233	233			00231 00476			00228 00229 00230 00477		00225 00229 00476	00224 00548	223	448			455	225				463
HAC_MetaBin.1_sub	Saccharimonadales; SZUA-47; JAGONL01					724	724						00710 00712		00713 00714		839									190
NRA_Max40.Bin.107	Saccharimonadales; SZUA-47; RFTN01		218	219	217	215	215			214	213		00210 00212 00213	00209 00212	00209 00210 00212	00208 01168 01199	00207 01167	178			202					00197 00977
BEP_MetaBin.113	Saccharimonadales; UBA1020; JACKGP01		602	601	600	00598 00599	00598 00599			597	596		00594 00597	593	594	591	590	845								843
YHG_Max40.Bin.022	Saccharimonadales; UBA1020; JAGQNA01				1142		1138			00620 00621 01179	621		00621 00622 00623		00620 00622	626	627	631			277					633
HAC_MetaBin.93	Saccharimonadales; UBA2112; UBA2112		00409 00912	00408 00913	914	00686 00917	00406 00686 00917								532	529	530	544			536					546
NRA_Max40.Bin.157	Saccharimonadales; UBA2112; UBA2112			875	874	00744 00837	00744 00837			00746 00747 00813 00814	00748 00812		00747 00813		752	00753 00807	00754 00806				837	812
NRA_A2O_Max40.Bin.053	Saccharimonadales; UBA2112; UBA2112; UBA2112 sp020428265		00499 00558	00498 00557	556	00509 00549 00553	00509 00549 00553			00546 00547	1126		546		1122	1121	170	186			179					188
NRA_A2O_Max40.Bin.105	Saccharimonadales; UBA4665		457	456	455	237				236	235		236	00232 00234	00231 00232 00234	230	229				225	231				211
NRA_MetaBin.135	Saccharimonadales; UBA4665		839	322	323	326				327	328		327	00329 00331	00329 00331 00332	333	334				338	332				352
YHG_MetaBin.115_sub	Saccharimonadales; UBA4665		711	582	583					365	364		364	363	00360 00361 00365	00359 00365	358									441
HAC_MetaBin.48	Saccharimonadales; UBA4665; GCA-2746885		131	132	133	135	135									00142 00445	00143 00411				650	00140 00141				1049
NRA_A2O_MetaBin.108	Saccharimonadales; UBA4665; JAGORO01		231	230	229	228	228						225	225	00223 00224	222	221	724			218					71
YHG_Cluster.119_sub	Saccharimonadales; UBA4665; JAGQNO01		513	514																						00249 00658
HAC_MetaBin.5	Saccharimonadales; UBA5946				183	00186 00187	187			191	192						198				202					872
MGA_S5_Cluster.44	Saccharimonadales; UBA7683														00503 01262
NRA_A2O_MetaBin.153	Saccharimonadales; UBA7683; JACKGR01		478	479	00453 00567 00599	566	00566 00455											196								23
NRA_Max40.Bin.108	Saccharimonadales; UBA7683; JACKGR01		00004 00754	00003 00755 01085	756	00001 00757	00001 00757			758	759				760	399		605			878	00760 00762				00126 00888
MGA_S6_K1_1053	Saccharimonadales; UBA7683; JAGOUG01									485					483
NRA_Max40.Bin.066	UBA4664; UBA4664; GCA-016699105		331	332	333	334	334							335	335	00339 00573	340				349					360
YHG_MetaBin.42	UBA4664; UBA4664; GCA-016699105		509	508	507	506	506						505	505		00461 00501	500				491					480
＊1 Genomes used to construct phylogenetic trees based on effector genes are shown in red.
＊2 "HP" represents a hypothetical protein.
＊3 Parts of the genome indicated to be aligned with effector proteins were hatched in yellow.

## Sheet: Table S8
Table S8. Results of homology search between Candidatus saccharimonadial reference sequences and the type IV secretion system gene clusters of Candidatus Nanosynbacter lyticus TM7x. The numbers in the boxes indicate the locus tag of genes homologous to the related gene of Ca. Nanosynbacter lyticus strain TM7x.
Genome's ID＊1	Taxonomy (order; family; genus; species)		virB4	HP＊2	virB8	HP	virB6	HP	HP	Array of effector proteins ＊3						HP	DNA utilization protein GntX, ComF	HP	HP	HP	HP	virB2	HP	HP	HP	HP	Array of effector proteins
										Array1	Array2	Array3	Array4	Array5	Array6
		TM7x locus tag	40	45	50	55	60	65	70	75	80	85	90	95	100	105	110	115	120	125	130	135	140	145	150	155
Gw_Eff_bin_344	CAILAD01; GCA-016700035; GCA-016700035		3300										02160 02165	02145 02160	2165	2130	2125									1320
HHAS2	CAILAD01; GCA-016700035; JADZGC01		37	36	35	34	34			00029 00030 00031 00032			00029 00030 00031 00032 00033	00029 00030 00031 00032 00033	00029 00030 00031 00032 00033	28	27				21	00029 00030 00031 00032 00032 00033				00013 00314 00314 00343 00343 00445	●
Go_SlAct_bin_217	JAGOAT01; JAGOAT01; JAGOAT01; JAGOAT01 sp017983775					350	350						1705	1705	01705 01710	01540 02605					1620
HKST-UBA46	JAGOAT01; JAGOAT01; JAGOAT01; JAGOAT01 sp020639315
HKST-UBA67	Saccharimonadales; AWTP1-31; AWTP1-31;			4540		4550	4550			06985 06990	6985		06980 06990	6980	6980	04250 05025	4245	3825								02425 04630	●
HKST-UBA53	Saccharimonadales; AWTP1-31; JAGQMX01; JAGQMX01 sp020428425			3100		3760	3760			3965	3960		03955 03965	03950 03955	1480	3390	3395				1480					00605 02450	●
Gw_Eff_bin_329	Saccharimonadales; CAIOMD01; JACKGO01					1535	1535						01550 01555 01565 01560		01545 01555 01560 01565							01545 01565				00830 03075	●
HKST-UBA51	Saccharimonadales; CAIOMD01; JACKGO01; JACKGO01 sp020631975			3655	3650	3955				3960			03965 03970	03970 03975 03980	03975 03980 03985	03925 03990	3995	4175			4210	03965 03975 03985				00565 02525 03885	●
Go_SlDig_bin_267	Saccharimonadales; CAIOMD01; JAGOOV01; JAGOOV01 sp017992295					2060	2060			2055	2050		02035 02040 02045	02035 02045	02030 02040 02045	02025 02165	2020	3455			1985	2030					●
Gw_Bodden_bin_15	Saccharimonadales; CAIOMD01; JAGORN01
Gw_Eff_bin_132	Saccharimonadales; CAIOMD01; JAGORN01															1660	1665				1680					03340 02745
HKST-UBA47	Saccharimonadales; CAIOMD01; JAGORN01					03720 04810	03720 04810		3200	3725			3735	3740	03730 03735	03220 03795	3215	3855				03200 03730				00265 03855 05605	●
Gw_Eff_bin_272	Saccharimonadales; CAIOMD01; JAGORN01; JAGORN01 sp018062805			4410		2780	2780			2785			02790 02795	2800	02785 02795 02810	01070 03455	1075				1090	2790					●
Gw_Inlet_bin_244	Saccharimonadales; HK-STAS-PATE-42; HK-STAS-PATE-42										5		00005 00010 00025	00010 00020	25	2255	2260	1630				00010 00020				3215	●
HKST-UBA49	Saccharimonadales; JACDBH01; JAGQMT01; JAGQMT01 sp020428565			01740 03235						1855	1860		01855 01870	01865 01880 03220	01875 03220	1885	1895	3110			1970	01855 01860 01865 01880				00075 02970	●
HKST-UBA71	Saccharimonadales; JACQNP01; JAGQNP01; JAGQNP01 sp020428005			325		340	340						01695 05045 05175	01695 01710	01710 01720 01715	01725 01970	1730	2210			01735 01745	01700 01705				01890 02040	●
Gw_Inlet_bin_117	Saccharimonadales; JAGOZV01; JAGOZV01; JAGOZV01 sp018064165
Gw_Prim_bin_2	Saccharimonadales; JAGOZV01; JAGOZV01; JAGOZV01 sp018064165			50		02055 02790 02375	02055 02790 02375			60	65			00065 00070	00070 00075 00080	85	90				110					00195 01640	●
Gw_Eff_bin_127	Saccharimonadales; JAGPDM01																									01925 02575
Gw_Bodden_bin_201	Saccharimonadales; JAGPDM01; JAGPDM01; JAGPDM01 sp018057585		2950	2955		2965	2965																			02210 03890
Gw_SlAct_bin_395	Saccharimonadales; JAGPDM01; JAGPDM01; JAGPDM01 sp018057585									3415	3420		03415 03420 03430	3415		3445	3450									04070 04160	●
HKST-UBA48	Saccharimonadales; JAGQMS01; JAGQMS01; JAGQMS01 sp020428535
HKST-UBA52	Saccharimonadales; JAGQNJ01; HK-STAS-PATE-36; HK-STAS-PATE-36 sp023898625					2175	2175				3570		03575 03580	3575	3580	00475 03595	3600	520			3620					00545 01760 04650	●
HKST-UBA55	Saccharimonadales; JAGQNJ01; JAGQMZ01; JAGQMZ01 sp020428405												4165	4165	02445 02450	2455	02460 04790				2490	2435				02100 04060
HKST-UBA64	Saccharimonadales; JAGQNJ01; JAGQNJ01; JAGQNJ01 sp020428115					04295 06350					4290		04290 04275	04280 04285 04275	04270 04280	4260	4255	2320			4230					04150 05485	●
HKST-UBA65	Saccharimonadales; JAGQNJ01; JAGQNJ01; JAGQNJ01 sp020428115			621						2955			02930 02940 02950		02930 02940	2925	2920				04250 04265					860
HKST-UBA66	Saccharimonadales; JAGQNK01; JAGQNK01; JAGQNK01 sp020428105						2455			2450	2445		02445 02450	02425 02445	02425 02430	2995		475			2670	2945				00005 02765
TM7_CMJM_G6_1_HOT_870	Saccharimonadales; Nanogingivalaceae; Nanogingivalis; Nanogingivalis gingivitcus					00516 00491	00516 00491			492	493			00495 00496	493	498	499	507			503	00497 00501				378	●	4
Go_SlPrim_bin_30	Saccharimonadales; Nanogingivalaceae; Nanogingivalis; Nanogingivalis sp017992395			2565		2555	2555			2550	2545		2550	02535 02540 03390	02540 02550 03395	3400	3405				3485	3415				2415	●	6
Gw_Inlet_bin_55	Saccharimonadales; Nanogingivalaceae; Nanogingivalis; Nanogingivalis sp017992395					1490	1490			1485	1480		1485	01465 01470 01475	01460 01475 01485	1455	1450	2300			1430	1440				1670	●	6
Gw_Prim_bin_188	Saccharimonadales; Nanogingivalaceae; Nanogingivalis; Nanogingivalis sp017992395							1580		1590	1590			1595	1600		1595	01605 01610 01615	01595 01605 01620	1625	1630	02185 02920 02980			1650	1640	●	3
Hirt_18-Q3-R61-65_BAT3C_362_fly	Saccharimonadales; Nanoperiomorbaceae; GCA-016699895; GCA-016699895 sp016699895			980		970	970			990	900		1000	995	01000 01005 01025	1030	1035	01025 01080			1065	995				1090	●
TM7_ EAM_G5_2_HOT_356	Saccharimonadales; Nanoperiomorbaceae; Nanoperiomorbus					490	490			582	581		581	00577 00578 00580 00581	580	00575 00576	574				572	576				304	●	5
Go_SlAct_bin_253	Saccharimonadales; OMJO01
Candidatus Saccharimonas aalborgensis (GCA_000392435.1)	Saccharimonadales; Saccharimonadaceae; Saccharimonas; Saccharimonas aalborgensis		530	531	532	535	535			536	537	540	540	548	541	542	543	385			544	548				553	●
HHAS4	Saccharimonadales; Saccharimonadaceae; Saccharimonas; Saccharimonas aalborgensis		419	418	417	00415 00416	415			00409 00413	412	00408 00410	00408 00409 00410 00411	00408 00409 00410 00411	00408 00409 00410	407	406	385			379	00408 00409 00410				00179 00387 00731 00731	●
Skiv_18-Q3-R9-52_BAT3C_188_fly	Saccharimonadales; Saccharimonadaceae; Saccharimonas; Saccharimonas aalborgensis				1790	01800 01810	01800 01810			1815	1820		1820		1840	1845	1850	1905			1860	1825				1915
Vibo_18-Q3-R45-57_BATAC_32_fly	Saccharimonadales; Saccharimonadaceae; Saccharimonas; Saccharimonas aalborgensis					01940 01950	01940 01950			1955	1960		1960		01970 01980	1985	1990	2040			2000	1965				2050	●
Hjor_18-Q3-R7-51_MAXAC_102_uni	Saccharimonadales; Saccharimonadaceae; Saccharimonas; Saccharimonas sp016700015					4760	04770 04760			4755	4750		4745			4725	4720	4665			04695 04745					4655	●
HKST-UBA58	Saccharimonadales; Saccharimonadaceae; Saccharimonas; Saccharimonas sp020160975
HKST-UBA60	Saccharimonadales; Saccharimonadaceae; Saccharimonas; Saccharimonas sp020160975					3805	3805			3845	3850		03850 03855		3845	3795		985			1095	3845				995	●
HKST-UBA62	Saccharimonadales; Saccharimonadaceae; Saccharimonas; Saccharimonas sp020160975			680	685	00695 00705	00695 00705			710	715		00715 00720		710	00740 02735	745	4315			720	710				4305	●
Ribe_18-Q3-R11-54_BATAC_540_fly	Saccharimonadales; SZUA-47; GCA-016700315; GCA-016700315 sp016700315
HKST-UBA69	Saccharimonadales; SZUA-47; JAGONL01; JAGONL01 sp020428015			2435		2420	2420			2410			02385 02395		02380 02385	02375 03465	2370	3335				02380 02405				00320 01110
HKST-UBA72	Saccharimonadales; SZUA-47; JAGONL01; JAGONL01 sp020428015			730		750	750			760			00775 00460		780	00460 00785	790	2360			810	00765 00780				00830 01425
HKST-UBA54	Saccharimonadales; SZUA-47; JAGONL01; JAGONL01 sp020428465					04365 05325	04365 05325			4370			04375 04380 03430	04375 04385 05330	04370 04385 04395 04400	01785 04405	4410	825			990	4400				00945 02840	●
Candidatus Mycosynbacter amalyticus (GCA_025273655.1)	Saccharimonadales; UBA10027		60	65	70	00080 00085 04715 05005	00080 00085 04715 05005			00090 00105	95	00100 00110 00115 00135	00090 00095 00100 00105 00110 00115 00135	00095 00100 00105 00110 00115 00135	00090 00095 00100 00105 00110 00115 00135	00120 05565	125	255			370	00095 00100 00105 00110 00115 00135			260	00265 01360 03870 03870 04450	●
HKST-UBA56	Saccharimonadales; UBA1020; JAGQNA01; JAGQNA01 sp020428315					190	00180 00190			00195 02520	200		00195 02520	205	00195 00210	225	230	280			255	200				00290 03470 04435	●
RAAC3_TM7_1 (GCA_000503915.1)	Saccharimonadales; UBA1020; UBA1020; UBA1020 sp000503915		AHB42181	AHB42182	AHB42183	AHB42184 AHB42186	AHB42184 AHB42186			AHB42187 AHB42188 AHB42190	AHB42188	AHB42189 AHB42191 AHB42192 AHB42195	AHB42188 AHB42189 AHB42190 AHB42191 AHB42192 AHB42195	AHB42189 AHB42190 AHB42191 AHB42192 AHB42195	AHB42187 AHB42188 AHB42189 AHB42190 AHB42191 AHB42192 AHB42195	AHB42193	AHB42194				AHB42197	AHB42187 AHB42188 AHB42189 AHB42190 AHB42191 AHB42192 AHB42195			AHB42202	AHB41935 AHB42203 AHB42381 AHB42778	●	7
Gw_Eff_bin_94	Saccharimonadales; UBA1020; UBA1020; UBA1020 sp018060465					02650 02660	02650 02660			02645 00305	2640		02630 02640		02620 02625 02635	2615	2610	3935			4060				3930	3925	●
Gw_Eff_bin_244	Saccharimonadales; UBA10212					3945	3945			3575				3585	3595	3605	3610	935				3585				02310 03040
GWC2_44_17 (GCA_001029695.1)	Saccharimonadales; UBA1547; 2011-GWC2-44-17; 2011-GWC2-44-17 sp001029695		C0001G0765	C0001G0766	C0001G0767			C0001G0768	C0001G0769	C0001G0770	C0001G0771	C0001G0772	C0001G0773	C0001G0774	C0001G0775	C0001G0776	C0001G0777	C0001G0778	C0001G0779	C0001G0780	C0001G0781						●	6
HKST-UBA74	Saccharimonadales; UBA4665			820		00835 02520 03950	00835 02520			02530 02535	2540				02545 03585	3580	03575 06060	00300 06055 06060			02545 05095					00990 01925 02465	●
Hirt_18-Q3-R61-65_BATAC_98_uni	Saccharimonadales; UBA4665; GCA-2746885; GCA-2746885 sp016699935
Hirt_18-Q3-R61-65_MAXAC_330_cln	Saccharimonadales; UBA4665; GCA-2746885; GCA-2746885 sp016699955			1985		1995	1995				2010		02010 02025	02015 02020	02030 02025	2035	QQS20213.1	3790			2060	2020				00735 02200	●	4
Vibo_18-Q3-R45-57_BAT3C_117_fly	Saccharimonadales; UBA4665; GCA-2746885; GCA-2746885 sp016700375					04295 06350					4290		04290 04275	04280 04285 04275	04270 04280	4260	4255	2320			4230					04150 05485	●	6
Gw_Eff_bin_276	Saccharimonadales; UBA4665; JAGORO01; JAGORO01 sp018062785					4395							4380		04370 04385	4365	4360	515			4590	4370				00515 04525	●
HHAS5	Saccharimonadales; UBA4665; JAGQNO01; JAGQNO01 sp020428025		200	201	202	203	203			00204 00208 00209	205	206	00204 00205 00206 00207 00208 00209	00204 00206 00207 00208 00209	00204 00206 00207 00208 00209	00210 00765	211	565			217	00204 00205 00206 00207 00208 00209				00226 00438 00442	●
HKST-UBA73	Saccharimonadales; UBA4665; JAGQNR01; JAGQNR01 sp020427985					2975	2975			640			2990	02995 03000	00635 02995 03000	25						2995				00145 01625 03125	●
Go_SlAct_bin_531	Saccharimonadales; UBA5946					00680 00685	680			670	665					640	635	2970			3005					2960
HHAS3	Saccharimonadales; UBA5946		00304 00993	00305 00992	00306 00991	00307 00988 00990	00307 00988 00990			00307 00308 00983 00984 00987	00308 00986	00972 00982 00985	00308 00972 00982 00983 00984 00985 00986 00987	00972 00982 00983 00984 00985 00986	00308 00972 00982 00983 00984 00985 00986 00987	981	980	00101 00969			978	00308 00972 00982 00983 00984 00985 00986 00987			968	00220 00220 00356 00356 00806 00967	●
HKST-UBA77	Saccharimonadales; UBA7683; JACKGS01; JACKGS01 sp020631865			140		130	130				5470		125		03910 05460 05465 05470		3895	330			345	03905 05465				02685 04205 04210	●
HKST-UBA78	Saccharimonadales; UBA7683; JACKGS01; JACKGS01 sp020631865					965	965						970		995	1005	1010	2415			2430	1000				00375 01040 02505 04125
Gw_Eff_bin_463	Saccharimonadales; UBA7683; JAGOUG01; JAGOUG01 sp018061375					880	880			885	890				895	920	925	2350			960	00910 00915				1025	●
HKST-UBA76	Saccharimonadales; UBA7683; JAGQNU01; JAGQNU01 sp020427905													2845	2835	2825	2820				04065 04065	02835 02845				00575 01650 02280
HKST-UBA50	Saccharimonadales; VXPC01; JACKGQ01; JACKGQ01 sp020631905			1885		1315	1315				1330		01335 01340 01345	1340	1335	1350	1355	3610			1370	1330				935	●
＊1 Genomes used to construct phylogenetic trees based on effector genes are shown in red.
＊2 "HP" represents a hypothetical protein.
＊3 Parts of the genome indicated to be aligned with effector proteins were hatched in yellow.
